# Supplementary material for: Inference of genetic marker concentrations from field surveys to detect environmental DNA using Bayesian updating
Source: PLoS One. 2018 Jan 30;13(1):e0190603. doi: 10.1371/journal.pone.0190603 (PMC5790220; doi:10.1371/journal.pone.0190603)
Supplement: S2 File — The likelihood tables contain the probability of detecting BHC and SVC target markers at potential target marker concentrations between 0 and 3000 copies/L. (XLSX) [file pone.0190603.s002.xlsx]

## Sheet: Bighead carp
	Likelihood Table for the Bighead Carp Target Marker
		Concentration (copies/L)
	Prob(detect)	0	5	10	15	20	25	30	35	40	45	50	55	60	65	70	75	80	85	90	95	100	105	110	115	120	125	130	135	140	145	150	155	160	165	170	175	180	185	190	195	200	205	210	215	220	225	230	235
	0	1	0.936065	0.879428	0.826383	0.777927	0.734825	0.694893	0.657648	0.62295	0.591955	0.560503	0.532902	0.508792	0.48478	0.461332	0.440953	0.419845	0.401555	0.384773	0.366345	0.35215	0.336672	0.321915	0.308885	0.296465	0.283948	0.272332	0.262	0.25134	0.240297	0.232055	0.223395	0.215235	0.206008	0.19831	0.19081	0.182805	0.177703	0.170215	0.163155	0.157625	0.153415	0.147742	0.142575	0.137417	0.132577	0.127765	0.123433
	0.01	0	0.0298275	0.0543925	0.0746325	0.0928375	0.106582	0.118373	0.127715	0.136445	0.142725	0.148418	0.153273	0.155465	0.157925	0.159988	0.16051	0.162662	0.161725	0.161575	0.161442	0.15955	0.159165	0.158293	0.156433	0.154323	0.152515	0.15048	0.147567	0.145453	0.143857	0.140765	0.13882	0.135208	0.133818	0.131213	0.129095	0.126392	0.122948	0.121215	0.11863	0.11627	0.112998	0.10964	0.10847	0.105822	0.104042	0.10131	0.0985075
	0.02	0	0.021365	0.0383375	0.054165	0.066815	0.0767075	0.084385	0.092585	0.0984925	0.10203	0.107787	0.110948	0.112445	0.115205	0.115715	0.116047	0.118148	0.119118	0.117958	0.11922	0.118657	0.117845	0.116723	0.116992	0.115623	0.115373	0.113782	0.113157	0.111893	0.111205	0.10897	0.106995	0.106052	0.104688	0.102895	0.102773	0.10199	0.098965	0.097925	0.0967275	0.094505	0.09322	0.0916175	0.0899725	0.08824	0.08732	0.085365	0.083855
	0.03	0	0.01052	0.0199575	0.0285075	0.03589	0.04299	0.049145	0.05388	0.058565	0.0629675	0.06645	0.069345	0.072625	0.0743475	0.0770175	0.078825	0.0799725	0.0813175	0.081495	0.0825925	0.0830075	0.082825	0.0840375	0.0835475	0.08425	0.0843375	0.08454	0.08386	0.0840875	0.08356	0.0829625	0.081565	0.08189	0.08055	0.080795	0.0794875	0.078075	0.0775025	0.076505	0.07655	0.07514	0.074215	0.0733925	0.0719525	0.07137	0.0698575	0.069045	0.068365
	0.04	0	0.000855	0.00282	0.0058625	0.0092425	0.0129225	0.017165	0.020965	0.024655	0.028625	0.0320325	0.0360225	0.0389075	0.041395	0.0450075	0.048245	0.0499725	0.051715	0.0539725	0.055905	0.0577225	0.0591175	0.060425	0.061915	0.063165	0.0633775	0.06439	0.0649575	0.0652875	0.0662975	0.065875	0.06697	0.0669575	0.0669225	0.0668725	0.0670525	0.0670575	0.0670025	0.0673275	0.066085	0.0663975	0.06532	0.0652575	0.0646525	0.0642125	0.063305	0.06324	0.06242
	0.05	0	0.000775	0.0028775	0.0054775	0.0082225	0.011755	0.0156375	0.0192325	0.022755	0.02654	0.02981	0.03304	0.0358975	0.0385925	0.04189	0.043385	0.045975	0.0473925	0.04937	0.0515575	0.052925	0.0548425	0.05546	0.05596	0.05715	0.0578825	0.0593025	0.059355	0.0602425	0.06006	0.0607375	0.0614175	0.0608775	0.061915	0.0614425	0.06146	0.061655	0.0613975	0.06142	0.06136	0.0623725	0.0608	0.0613575	0.060005	0.05982	0.059795	0.0595875	0.059335
	0.06	0	0.00049	0.0015275	0.003235	0.005335	0.00764	0.01016	0.0128675	0.0154	0.018075	0.0206025	0.0229775	0.02521	0.027625	0.030015	0.0327475	0.0335325	0.0357775	0.03814	0.0391125	0.0405425	0.0421075	0.0432175	0.044435	0.045325	0.047295	0.047485	0.048035	0.0491025	0.0495725	0.0500225	0.0504725	0.0512	0.051215	0.05194	0.051065	0.052235	0.0523775	0.051725	0.0527275	0.05178	0.0520225	0.0523975	0.0525725	0.0518525	0.0524925	0.0519825	0.0514775
	0.07	0	2.5e-05	0.000225	0.000625	0.0012775	0.0021025	0.00322	0.004625	0.00633	0.008005	0.00977	0.010985	0.01327	0.0150525	0.016865	0.0189725	0.0206975	0.0225075	0.02418	0.025385	0.027555	0.0290425	0.030885	0.03217	0.03317	0.0344125	0.0351375	0.036865	0.0378725	0.0389475	0.0403125	0.040195	0.0410525	0.0424275	0.0424175	0.04269	0.043515	0.044015	0.0439475	0.044905	0.045245	0.045175	0.0451775	0.0454075	0.0456925	0.0454525	0.046085	0.04635
	0.08	0	3.5e-05	0.000215	0.0005775	0.0011875	0.00206	0.00306	0.0044975	0.005835	0.00742	0.0091525	0.01066	0.0126925	0.0147175	0.0158875	0.0180325	0.01941	0.0217575	0.02334	0.02488	0.0259575	0.0278375	0.0291775	0.0301925	0.031585	0.032595	0.03362	0.0354	0.035505	0.0369	0.03795	0.0385925	0.03982	0.04007	0.0410775	0.040845	0.0416925	0.0424225	0.0428675	0.0429625	0.0434725	0.043775	0.043935	0.0444925	0.044735	0.0448225	0.044735	0.0451375
	0.09	0	1e-05	0.00013	0.000325	0.0007125	0.00124	0.0019875	0.002845	0.0037525	0.00486	0.0058725	0.00734	0.0085875	0.0102075	0.0113175	0.01247	0.0142275	0.0157425	0.0175175	0.0184575	0.0200075	0.0210875	0.022645	0.02361	0.024975	0.0256025	0.0271575	0.0279025	0.0290175	0.0299	0.030535	0.0318025	0.03252	0.0334125	0.033865	0.03436	0.03495	0.03593	0.0365825	0.0373075	0.0371775	0.0376525	0.03828	0.03832	0.038675	0.03948	0.039045	0.0397625
	0.1	0	1.25e-06	3e-05	8e-05	0.0001725	0.00037	0.000695	0.000895	0.001505	0.0020875	0.0028575	0.0036775	0.0045175	0.005325	0.0063375	0.007615	0.00892	0.009965	0.0109	0.0124425	0.0135375	0.0146425	0.01561	0.01701	0.017795	0.0190975	0.0204675	0.0214375	0.0220975	0.022985	0.02446	0.025545	0.0261775	0.02681	0.027415	0.0288725	0.0296775	0.02998	0.030815	0.0312475	0.03171	0.0325475	0.03277	0.0332575	0.0335325	0.033945	0.034655	0.0346225
	0.11	0	1.25e-06	1.5e-05	6e-05	0.0001775	0.0003675	0.00054	0.000955	0.0014125	0.002005	0.002615	0.003415	0.00419	0.00499	0.006365	0.0069775	0.008325	0.0092225	0.0101425	0.01164	0.0128025	0.0137525	0.0151675	0.01633	0.0173525	0.0183175	0.01963	0.02031	0.021565	0.022365	0.0233425	0.0247075	0.0251175	0.0265075	0.02724	0.02755	0.0282425	0.0289825	0.0298425	0.030225	0.0304625	0.03131	0.03183	0.0327575	0.03277	0.0330525	0.03371	0.034125
	0.12	0	1.25e-06	7.5e-06	2.5e-05	0.000105	0.000175	0.000345	0.00058	0.0008525	0.001025	0.0016075	0.002	0.002565	0.0034525	0.003935	0.00477	0.005405	0.0063025	0.0072525	0.00803	0.0091325	0.0100975	0.0110275	0.011735	0.0129075	0.013835	0.014785	0.01592	0.0162325	0.01758	0.018825	0.019305	0.020055	0.0208325	0.021465	0.022775	0.0231325	0.0236125	0.0249875	0.02522	0.025885	0.0264925	0.0275275	0.0275775	0.02849	0.0284275	0.0290625	0.0291575
	0.13	0	1.25e-06	1.25e-06	5e-06	3e-05	8e-05	0.00014	0.0002275	0.0003875	0.00055	0.0007925	0.0010325	0.001435	0.001855	0.002265	0.0029	0.0033925	0.00395	0.0048	0.005585	0.0060025	0.0069525	0.0078675	0.0086725	0.00961	0.0100175	0.01124	0.0122475	0.0132975	0.0136875	0.0148875	0.015395	0.016175	0.016865	0.018215	0.0189075	0.0196125	0.02011	0.0209075	0.02168	0.0226875	0.02306	0.0232125	0.0241675	0.0248575	0.025085	0.0257	0.025825
	0.14	0	1.25e-06	2.5e-06	1.25e-06	2.25e-05	4.25e-05	9.5e-05	0.000195	0.0003	0.0004875	0.000745	0.0009475	0.00132	0.001625	0.00224	0.0027	0.003155	0.0037375	0.004325	0.005225	0.0060025	0.0067225	0.007485	0.00827	0.0092225	0.0100025	0.01061	0.01126	0.0119975	0.0132	0.01419	0.01508	0.01542	0.016585	0.01736	0.018305	0.018555	0.0195675	0.0197575	0.0205575	0.0214775	0.022565	0.0230675	0.02282	0.02377	0.024235	0.0246775	0.0257475
	0.15	0	1.25e-06	1.25e-06	1.25e-06	2.5e-06	3.5e-05	5.75e-05	9.5e-05	0.00013	0.00025	0.00036	0.0004775	0.00071	0.000955	0.0012975	0.0014125	0.0019425	0.0022975	0.002915	0.003315	0.003885	0.0044075	0.004795	0.005735	0.006155	0.0068725	0.0073	0.0084425	0.0090675	0.00979	0.010195	0.0112175	0.012155	0.01287	0.013195	0.0136625	0.0149325	0.015285	0.0161425	0.0164125	0.0173125	0.0179775	0.0186575	0.0193625	0.02008	0.0203225	0.020585	0.0213475
	0.16	0	1.25e-06	1.25e-06	1.25e-06	2.5e-06	2.5e-06	1.75e-05	3.75e-05	6e-05	9.25e-05	0.0001575	0.00029	0.0003925	0.000565	0.0007975	0.000975	0.0013225	0.001595	0.0019975	0.002315	0.00268	0.003205	0.0037825	0.0041275	0.00481	0.00533	0.005995	0.00664	0.0073725	0.00815	0.0084725	0.00926	0.0102075	0.0103225	0.0112175	0.011785	0.0123075	0.012935	0.013835	0.0147875	0.01516	0.016125	0.0168	0.0169675	0.01763	0.0182525	0.0187675	0.019415
	0.17	0	1.25e-06	1.25e-06	1.25e-06	1.25e-06	1e-05	2e-05	4.25e-05	4.5e-05	0.0001	0.0001775	0.000265	0.000355	0.0005275	0.0006925	0.00092	0.0010875	0.0015475	0.001875	0.002175	0.0024125	0.0027775	0.003345	0.00402	0.0044	0.0050475	0.0057625	0.00616	0.00687	0.0072525	0.0079975	0.00823	0.0091525	0.0098825	0.0105075	0.01126	0.01179	0.0125575	0.0129275	0.0137325	0.01433	0.0144525	0.0156775	0.0158825	0.016745	0.0171825	0.017905	0.0188525
	0.18	0	1.25e-06	1.25e-06	1.25e-06	1.25e-06	5e-06	7.5e-06	1.5e-05	1.75e-05	4.25e-05	7.75e-05	0.0001025	0.0001825	0.0002875	0.0003475	0.00044	0.00058	0.0008125	0.0009125	0.0011875	0.001555	0.001705	0.00203	0.0024925	0.0025925	0.00326	0.0035425	0.00404	0.00453	0.004985	0.0054525	0.0061575	0.00654	0.0071525	0.007535	0.008395	0.0091575	0.009425	0.0099375	0.0106775	0.01095	0.0117525	0.012255	0.0130775	0.013625	0.0140075	0.0143075	0.0149725
	0.19	0	1.25e-06	1.25e-06	1.25e-06	1.25e-06	1.25e-06	5e-06	1.25e-05	1.25e-05	2.75e-05	2.5e-05	6.25e-05	0.000135	0.0001825	0.0002525	0.0003225	0.0004525	0.000555	0.00072	0.0009125	0.0010875	0.001445	0.001565	0.0019825	0.00221	0.00275	0.0030175	0.003285	0.00384	0.0042175	0.0047775	0.0052675	0.0056875	0.0060975	0.006595	0.00721	0.00774	0.008225	0.009145	0.009205	0.0099775	0.0104975	0.0114075	0.011545	0.01253	0.012465	0.0134025	0.01358
	0.2	0	1.25e-06	1.25e-06	1.25e-06	1.25e-06	1.25e-06	1.25e-06	1.25e-05	5e-06	1.5e-05	2.5e-05	7.5e-05	0.0001025	0.00013	0.00013	0.0002625	0.0003175	0.00046	0.000625	0.000725	0.0008175	0.00117	0.0014125	0.0015875	0.001995	0.00223	0.0024475	0.00298	0.0034	0.0037675	0.004085	0.0045375	0.0049875	0.005465	0.0060475	0.006595	0.0067875	0.0075925	0.0080475	0.0083675	0.0088725	0.0096325	0.009865	0.010635	0.01099	0.01175	0.0120325	0.0126775
	0.21	0	1.25e-06	1.25e-06	1.25e-06	1.25e-06	1.25e-06	1.25e-06	1.25e-06	5e-06	1e-05	1.25e-05	1.5e-05	4e-05	6.25e-05	8.75e-05	0.000115	0.0001725	0.00024	0.0003175	0.000425	0.0005575	0.00069	0.00077	0.0009925	0.0012275	0.0014325	0.0017225	0.0018575	0.0024075	0.0024425	0.00274	0.0031775	0.0035675	0.0039675	0.0043325	0.0049675	0.0051425	0.0058225	0.0059775	0.0065	0.007	0.007305	0.007525	0.0084425	0.0087725	0.0094125	0.0096575	0.010125
	0.22	0	1.25e-06	1.25e-06	1.25e-06	1.25e-06	1.25e-06	1.25e-06	1.25e-06	1.25e-06	2.5e-06	1.75e-05	1.25e-05	2.25e-05	5.25e-05	6e-05	0.0001225	0.00012	0.000205	0.000265	0.0002975	0.0004575	0.000575	0.000735	0.000915	0.001015	0.0012475	0.00135	0.00158	0.0019475	0.0022725	0.0025325	0.002825	0.0031125	0.0032825	0.003755	0.0041975	0.0047875	0.0050075	0.0056375	0.0058	0.006345	0.0069075	0.007345	0.0081375	0.00816	0.00888	0.00939	0.0096525
	0.23	0	1.25e-06	1.25e-06	1.25e-06	1.25e-06	2.5e-06	1.25e-06	1.25e-06	2.5e-06	2.5e-06	7.5e-06	1.75e-05	1.5e-05	1.5e-05	4e-05	6.5e-05	8.75e-05	0.000125	0.0001775	0.0002375	0.0003075	0.0003625	0.0004925	0.000645	0.00076	0.00088	0.0010175	0.0013725	0.00144	0.001585	0.0019575	0.002225	0.002575	0.00273	0.0031975	0.00348	0.0037625	0.00424	0.004485	0.0050525	0.0051275	0.0055875	0.00602	0.0066175	0.006865	0.007405	0.0078825	0.0081
	0.24	0	1.25e-06	1.25e-06	1.25e-06	1.25e-06	1.25e-06	1.25e-06	1.25e-06	1.25e-06	2.5e-06	1e-05	7.5e-06	7.5e-06	2.5e-06	5e-06	3e-05	5.75e-05	8.25e-05	0.00014	0.00015	0.00018	0.000235	0.00032	0.000335	0.0004625	0.0005725	0.0007275	0.0008	0.00098	0.00128	0.0013675	0.00158	0.0017525	0.0020275	0.0022825	0.002465	0.0027425	0.003325	0.0033475	0.003675	0.0040675	0.00462	0.0048	0.0051575	0.0056875	0.0059775	0.0066275	0.007145
	0.25	0	1.25e-06	1.25e-06	1.25e-06	1.25e-06	1.25e-06	1.25e-06	1.25e-06	1.25e-06	2.5e-06	2.5e-06	5e-06	7.5e-06	2.5e-06	7.5e-06	2.75e-05	4.25e-05	6.5e-05	8.25e-05	0.0001125	0.000135	0.0002125	0.00026	0.0003225	0.00041	0.000545	0.0006675	0.00076	0.0008125	0.001015	0.0012325	0.001355	0.001695	0.0017925	0.0020425	0.002295	0.0024925	0.00294	0.003315	0.00349	0.003815	0.0040575	0.00422	0.0049125	0.005355	0.0060175	0.0061775	0.006415
	0.26	0	1.25e-06	1.25e-06	1.25e-06	1.25e-06	1.25e-06	1.25e-06	1.25e-06	1.25e-06	1.25e-06	1.25e-06	1.25e-06	2.5e-06	7.5e-06	7.5e-06	2.5e-05	2.5e-05	4e-05	4.75e-05	9.25e-05	8e-05	0.0001325	0.0001225	0.0001875	0.0002425	0.00037	0.0003475	0.00052	0.0006675	0.0007025	0.00082	0.00091	0.0012025	0.0012825	0.0015475	0.001685	0.001915	0.0022825	0.00228	0.00271	0.00293	0.003255	0.003325	0.0038775	0.0039275	0.0043125	0.0046875	0.0050625
	0.27	0	1.25e-06	1.25e-06	1.25e-06	1.25e-06	1.25e-06	1.25e-06	1.25e-06	1.25e-06	1.25e-06	2.5e-06	1.25e-06	1.25e-06	1.25e-06	2.5e-06	2.5e-06	1.25e-05	2.5e-05	3.25e-05	5.5e-05	6.75e-05	9.25e-05	0.00013	9.75e-05	0.0002	0.00024	0.00034	0.00037	0.0004725	0.0005225	0.000605	0.0006875	0.000845	0.0010675	0.0012375	0.00134	0.0015625	0.0017525	0.0020525	0.00218	0.00247	0.0027675	0.003165	0.00316	0.00368	0.0037625	0.00421	0.0042975
	0.28	0	1.25e-06	1.25e-06	1.25e-06	1.25e-06	1.25e-06	1.25e-06	1.25e-06	1.25e-06	1.25e-06	1.25e-06	1.25e-06	5e-06	5e-06	5e-06	1.25e-06	7.5e-06	2.75e-05	2e-05	2e-05	5.5e-05	6.25e-05	8e-05	9.25e-05	0.000185	0.000165	0.0002475	0.0002375	0.000375	0.00045	0.000495	0.0006575	0.000735	0.000865	0.00103	0.0012675	0.00132	0.0013975	0.0015975	0.0018475	0.002085	0.0023175	0.0025375	0.0027775	0.0029675	0.00323	0.00367	0.0036875
	0.29	0	1.25e-06	1.25e-06	1.25e-06	1.25e-06	1.25e-06	1.25e-06	1.25e-06	1.25e-06	1.25e-06	1.25e-06	1.25e-06	1.25e-06	1.25e-06	1.25e-06	5e-06	5e-06	5e-06	2.25e-05	1.5e-05	3e-05	3e-05	6.5e-05	7.25e-05	8e-05	9.75e-05	0.0001225	0.00016	0.00024	0.0002625	0.0003425	0.00039	0.00047	0.0005925	0.0006725	0.00076	0.000885	0.00103	0.00115	0.00128	0.001535	0.001645	0.00184	0.0021075	0.0022675	0.002525	0.0026825	0.0030325
	0.3	0	1.25e-06	1.25e-06	1.25e-06	1.25e-06	1.25e-06	1.25e-06	1.25e-06	1.25e-06	1.25e-06	1.25e-06	1.25e-06	1.25e-06	1.25e-06	1.25e-06	2.5e-06	5e-06	1.25e-05	5e-06	1e-05	7.5e-06	4.75e-05	2e-05	7e-05	6e-05	8.25e-05	0.000105	0.0001425	0.0001675	0.000255	0.0002425	0.00028	0.0004075	0.00049	0.000565	0.0006175	0.0008075	0.0009825	0.00107	0.001245	0.0014925	0.001515	0.00168	0.001915	0.002135	0.0023125	0.0024875	0.0026975
	0.31	0	1.25e-06	1.25e-06	1.25e-06	1.25e-06	1.25e-06	1.25e-06	1.25e-06	1.25e-06	1.25e-06	1.25e-06	1.25e-06	1.25e-06	1.25e-06	1.25e-06	2.5e-06	2.5e-06	1.25e-06	1e-05	7.5e-06	2e-05	1e-05	1.5e-05	3.25e-05	4.75e-05	5e-05	8.75e-05	8.25e-05	0.0001025	0.000185	0.000205	0.00028	0.0002725	0.0004025	0.0004425	0.000515	0.0005875	0.0006525	0.000725	0.00082	0.0009775	0.0011125	0.0012625	0.001415	0.001525	0.00165	0.0019175	0.0021725
	0.32	0	1.25e-06	1.25e-06	1.25e-06	1.25e-06	1.25e-06	1.25e-06	1.25e-06	1.25e-06	1.25e-06	1.25e-06	1.25e-06	1.25e-06	1.25e-06	1.25e-06	2.5e-06	2.5e-06	2.5e-06	2.5e-06	5e-06	1.25e-06	1.5e-05	1.5e-05	1.75e-05	5.75e-05	4e-05	5.25e-05	8.25e-05	6.5e-05	8.25e-05	0.0001625	0.0002025	0.00024	0.0002875	0.0002675	0.0003725	0.0004325	0.0005325	0.0005925	0.000725	0.0007375	0.0008925	0.001005	0.0011825	0.001265	0.001495	0.001635	0.0017525
	0.33	0	1.25e-06	1.25e-06	1.25e-06	1.25e-06	1.25e-06	1.25e-06	1.25e-06	1.25e-06	1.25e-06	1.25e-06	1.25e-06	1.25e-06	1.25e-06	2.5e-06	1.25e-06	1.25e-06	1.25e-06	5e-06	2.5e-06	5e-06	1.25e-06	5e-06	1.5e-05	2.75e-05	1.75e-05	3.25e-05	4.25e-05	8e-05	7e-05	7.75e-05	0.0001375	0.000165	0.00024	0.0002675	0.0003125	0.000325	0.000395	0.000435	0.0005625	0.0006175	0.000765	0.000825	0.00088	0.00108	0.0011725	0.0013575	0.001425
	0.34	0	1.25e-06	1.25e-06	1.25e-06	1.25e-06	1.25e-06	1.25e-06	1.25e-06	1.25e-06	1.25e-06	1.25e-06	1.25e-06	1.25e-06	1.25e-06	1.25e-06	1.25e-06	1.25e-06	1.25e-06	1.25e-06	1.25e-06	1.25e-06	1.25e-06	7.5e-06	1.25e-06	1.25e-05	1.75e-05	1.75e-05	1.25e-05	4e-05	6.5e-05	6e-05	7.25e-05	9.25e-05	0.0001125	0.00018	0.00018	0.00023	0.0002525	0.00031	0.000385	0.00043	0.000505	0.000585	0.000615	0.0007625	0.000895	0.000925	0.0012
	0.35	0	1.25e-06	1.25e-06	1.25e-06	1.25e-06	1.25e-06	1.25e-06	1.25e-06	1.25e-06	1.25e-06	1.25e-06	1.25e-06	1.25e-06	1.25e-06	1.25e-06	1.25e-06	1.25e-06	1.25e-06	1.25e-06	1.25e-06	1.25e-06	5e-06	2.5e-06	7.5e-06	1e-05	1.5e-05	1e-05	2.5e-05	3e-05	3e-05	6.5e-05	8.75e-05	7e-05	0.0001275	0.000135	0.000135	0.000165	0.00021	0.00025	0.0002825	0.00043	0.0005075	0.0004925	0.0006125	0.000655	0.0007975	0.000945	0.000985
	0.36	0	1.25e-06	1.25e-06	1.25e-06	1.25e-06	1.25e-06	1.25e-06	1.25e-06	1.25e-06	1.25e-06	1.25e-06	1.25e-06	1.25e-06	1.25e-06	1.25e-06	1.25e-06	1.25e-06	1.25e-06	1.25e-06	1.25e-06	2.5e-06	1.25e-06	1.25e-06	1.25e-06	2.5e-06	1.25e-05	7.5e-06	1e-05	1.25e-05	3.75e-05	2.75e-05	4e-05	5.5e-05	8.25e-05	9.25e-05	9.5e-05	0.00012	0.0001825	0.0001525	0.000195	0.000255	0.0002725	0.0003475	0.0004175	0.0004475	0.0005825	0.000605	0.00071
	0.37	0	1.25e-06	1.25e-06	1.25e-06	1.25e-06	1.25e-06	1.25e-06	1.25e-06	1.25e-06	1.25e-06	1.25e-06	1.25e-06	1.25e-06	1.25e-06	1.25e-06	1.25e-06	1.25e-06	1.25e-06	1.25e-06	1.25e-06	1.25e-06	1.25e-06	1.25e-06	1.25e-06	5e-06	2.5e-06	5e-06	1e-05	1e-05	2.25e-05	3e-05	2.5e-05	4e-05	4e-05	5.5e-05	8e-05	8.75e-05	0.0001025	0.0001375	0.00023	0.000245	0.000225	0.00028	0.0003125	0.00041	0.0004125	0.0005625	0.0006475
	0.38	0	1.25e-06	1.25e-06	1.25e-06	1.25e-06	1.25e-06	1.25e-06	1.25e-06	1.25e-06	1.25e-06	1.25e-06	1.25e-06	1.25e-06	1.25e-06	1.25e-06	1.25e-06	1.25e-06	1.25e-06	1.25e-06	1.25e-06	1.25e-06	2.5e-06	2.5e-06	1.25e-06	2.5e-06	5e-06	1.25e-06	5e-06	2.5e-06	7.5e-06	2e-05	1.5e-05	1.5e-05	2.25e-05	6.25e-05	4.5e-05	7.25e-05	8e-05	0.00011	0.000105	0.0001725	0.000195	0.000225	0.0002175	0.000275	0.00032	0.00037	0.0004725
	0.39	0	1.25e-06	1.25e-06	1.25e-06	1.25e-06	1.25e-06	1.25e-06	1.25e-06	1.25e-06	1.25e-06	1.25e-06	1.25e-06	1.25e-06	1.25e-06	1.25e-06	1.25e-06	1.25e-06	1.25e-06	1.25e-06	2.5e-06	1.25e-06	1.25e-06	1.25e-06	1.25e-06	2.5e-06	1.25e-06	1.25e-06	2.5e-06	1.25e-06	2.5e-06	1.25e-05	2.5e-06	1.25e-05	1e-05	4e-05	2.75e-05	4.5e-05	6e-05	7.75e-05	9.75e-05	0.0001125	0.0001425	0.0001475	0.0001975	0.000245	0.0002625	0.0002825	0.00038
	0.4	0	1.25e-06	1.25e-06	1.25e-06	1.25e-06	1.25e-06	1.25e-06	1.25e-06	1.25e-06	1.25e-06	1.25e-06	1.25e-06	1.25e-06	1.25e-06	1.25e-06	1.25e-06	1.25e-06	1.25e-06	1.25e-06	1.25e-06	1.25e-06	1.25e-06	1.25e-06	1.25e-06	1.25e-06	1.25e-06	1.25e-06	7.5e-06	7.5e-06	1e-05	5e-06	7.5e-06	1.75e-05	1.5e-05	3.75e-05	1.75e-05	2.25e-05	5e-05	4.75e-05	5.75e-05	0.00011	0.000105	0.0001225	0.0001325	0.000185	0.000205	0.0002725	0.0002725
	0.41	0	1.25e-06	1.25e-06	1.25e-06	1.25e-06	1.25e-06	1.25e-06	1.25e-06	1.25e-06	1.25e-06	1.25e-06	1.25e-06	1.25e-06	1.25e-06	1.25e-06	1.25e-06	1.25e-06	1.25e-06	1.25e-06	1.25e-06	1.25e-06	1.25e-06	1.25e-06	1.25e-06	1.25e-06	2.5e-06	2.5e-06	2.5e-06	1.25e-06	2.5e-06	7.5e-06	2.5e-06	1.25e-05	2.5e-06	1.5e-05	3e-05	2.25e-05	4.25e-05	3e-05	4.25e-05	4e-05	7.25e-05	5e-05	0.0001	0.000105	0.0001025	0.000185	0.000205
	0.42	0	1.25e-06	1.25e-06	1.25e-06	1.25e-06	1.25e-06	1.25e-06	1.25e-06	1.25e-06	1.25e-06	1.25e-06	1.25e-06	1.25e-06	1.25e-06	1.25e-06	1.25e-06	1.25e-06	1.25e-06	1.25e-06	1.25e-06	1.25e-06	1.25e-06	1.25e-06	1.25e-06	1.25e-06	1.25e-06	2.5e-06	1.25e-06	2.5e-06	2.5e-06	7.5e-06	5e-06	2.5e-06	7.5e-06	1e-05	1e-05	2.5e-05	2.5e-05	3e-05	3.5e-05	5.25e-05	5.5e-05	8e-05	5.5e-05	8.75e-05	0.0001075	9e-05	0.0001825
	0.43	0	1.25e-06	1.25e-06	1.25e-06	1.25e-06	1.25e-06	1.25e-06	1.25e-06	1.25e-06	1.25e-06	1.25e-06	1.25e-06	1.25e-06	1.25e-06	1.25e-06	1.25e-06	1.25e-06	1.25e-06	1.25e-06	1.25e-06	2.5e-06	1.25e-06	1.25e-06	1.25e-06	1.25e-06	1.25e-06	1.25e-06	1.25e-06	2.5e-06	1.25e-06	1.25e-06	7.5e-06	2.5e-06	1e-05	1.25e-06	5e-06	2e-05	2.5e-05	2.25e-05	2.25e-05	4e-05	4.5e-05	7e-05	7e-05	5e-05	7e-05	9.25e-05	0.0001075
	0.44	0	1.25e-06	1.25e-06	1.25e-06	1.25e-06	1.25e-06	1.25e-06	1.25e-06	1.25e-06	1.25e-06	1.25e-06	1.25e-06	1.25e-06	1.25e-06	1.25e-06	1.25e-06	1.25e-06	1.25e-06	1.25e-06	1.25e-06	1.25e-06	1.25e-06	1.25e-06	1.25e-06	1.25e-06	1.25e-06	1.25e-06	1.25e-06	1.25e-06	1.25e-06	1.25e-06	5e-06	2.5e-06	2.5e-06	2.5e-06	7.5e-06	5e-06	5e-06	5e-06	2e-05	1.25e-05	1e-05	4e-05	5.25e-05	4.75e-05	6e-05	7.5e-05	8.75e-05
	0.45	0	1.25e-06	1.25e-06	1.25e-06	1.25e-06	1.25e-06	1.25e-06	1.25e-06	1.25e-06	1.25e-06	1.25e-06	1.25e-06	1.25e-06	1.25e-06	1.25e-06	1.25e-06	1.25e-06	1.25e-06	1.25e-06	1.25e-06	1.25e-06	1.25e-06	1.25e-06	1.25e-06	1.25e-06	1.25e-06	1.25e-06	1.25e-06	1.25e-06	1.25e-06	1.25e-06	1.25e-06	2.5e-06	1.25e-06	1.25e-06	1.25e-06	2.5e-06	5e-06	5e-06	1.5e-05	1.75e-05	2e-05	1.75e-05	3.25e-05	4e-05	5e-05	5.25e-05	4e-05
	0.46	0	1.25e-06	1.25e-06	1.25e-06	1.25e-06	1.25e-06	1.25e-06	1.25e-06	1.25e-06	1.25e-06	1.25e-06	1.25e-06	1.25e-06	1.25e-06	1.25e-06	1.25e-06	1.25e-06	1.25e-06	1.25e-06	1.25e-06	1.25e-06	1.25e-06	1.25e-06	1.25e-06	1.25e-06	1.25e-06	1.25e-06	1.25e-06	1.25e-06	1.25e-06	1.25e-06	1.25e-06	1.25e-06	2.5e-06	5e-06	5e-06	2.5e-06	5e-06	5e-06	7.5e-06	7.5e-06	1e-05	2e-05	2e-05	3e-05	2.25e-05	5e-05	4.25e-05
	0.47	0	1.25e-06	1.25e-06	1.25e-06	1.25e-06	1.25e-06	1.25e-06	1.25e-06	1.25e-06	1.25e-06	1.25e-06	1.25e-06	1.25e-06	1.25e-06	1.25e-06	1.25e-06	1.25e-06	1.25e-06	1.25e-06	1.25e-06	1.25e-06	1.25e-06	1.25e-06	1.25e-06	1.25e-06	1.25e-06	1.25e-06	1.25e-06	1.25e-06	1.25e-06	1.25e-06	1.25e-06	1.25e-06	1.25e-06	1.25e-06	1.25e-06	1.25e-06	1.25e-06	2.5e-06	7.5e-06	1.25e-06	2.5e-06	7.5e-06	1.75e-05	7.5e-06	1.5e-05	2.25e-05	3.25e-05
	0.48	0	1.25e-06	1.25e-06	1.25e-06	1.25e-06	1.25e-06	1.25e-06	1.25e-06	1.25e-06	1.25e-06	1.25e-06	1.25e-06	1.25e-06	1.25e-06	1.25e-06	1.25e-06	1.25e-06	1.25e-06	1.25e-06	1.25e-06	1.25e-06	1.25e-06	1.25e-06	1.25e-06	1.25e-06	1.25e-06	1.25e-06	2.5e-06	1.25e-06	1.25e-06	1.25e-06	1.25e-06	1.25e-06	1.25e-06	1.25e-06	2.5e-06	7.5e-06	1.25e-06	1.25e-06	2.5e-06	1.25e-06	7.5e-06	1.25e-05	1.75e-05	1.5e-05	7.5e-06	1.25e-05	1.75e-05
	0.49	0	1.25e-06	1.25e-06	1.25e-06	1.25e-06	1.25e-06	1.25e-06	1.25e-06	1.25e-06	1.25e-06	1.25e-06	1.25e-06	1.25e-06	1.25e-06	1.25e-06	1.25e-06	1.25e-06	1.25e-06	1.25e-06	1.25e-06	1.25e-06	1.25e-06	1.25e-06	1.25e-06	1.25e-06	1.25e-06	1.25e-06	1.25e-06	1.25e-06	1.25e-06	1.25e-06	1.25e-06	1.25e-06	1.25e-06	1.25e-06	1.25e-06	1.25e-06	1.25e-06	2.5e-06	1.25e-06	1.25e-06	1.25e-06	5e-06	1e-05	1e-05	7.5e-06	1.25e-05	1.75e-05
	0.5	0	1.25e-06	1.25e-06	1.25e-06	1.25e-06	1.25e-06	1.25e-06	1.25e-06	1.25e-06	1.25e-06	1.25e-06	1.25e-06	1.25e-06	1.25e-06	1.25e-06	1.25e-06	1.25e-06	1.25e-06	1.25e-06	1.25e-06	1.25e-06	1.25e-06	1.25e-06	1.25e-06	1.25e-06	1.25e-06	1.25e-06	1.25e-06	1.25e-06	1.25e-06	1.25e-06	1.25e-06	1.25e-06	1.25e-06	1.25e-06	1.25e-06	2.5e-06	1.25e-06	2.5e-06	1.25e-06	1.25e-06	2.5e-06	2.5e-06	1.25e-06	5e-06	2.5e-06	2.5e-06	1.25e-05
	0.51	0	1.25e-06	1.25e-06	1.25e-06	1.25e-06	1.25e-06	1.25e-06	1.25e-06	1.25e-06	1.25e-06	1.25e-06	1.25e-06	1.25e-06	1.25e-06	1.25e-06	1.25e-06	1.25e-06	1.25e-06	1.25e-06	1.25e-06	1.25e-06	1.25e-06	1.25e-06	1.25e-06	1.25e-06	1.25e-06	1.25e-06	1.25e-06	1.25e-06	1.25e-06	1.25e-06	1.25e-06	1.25e-06	1.25e-06	1.25e-06	1.25e-06	1.25e-06	1.25e-06	1.25e-06	1.25e-06	1.25e-06	1.25e-06	2.5e-06	2.5e-06	5e-06	1.25e-06	7.5e-06	5e-06
	0.52	0	1.25e-06	1.25e-06	1.25e-06	1.25e-06	1.25e-06	1.25e-06	1.25e-06	1.25e-06	1.25e-06	1.25e-06	1.25e-06	1.25e-06	1.25e-06	1.25e-06	1.25e-06	1.25e-06	1.25e-06	1.25e-06	1.25e-06	1.25e-06	1.25e-06	1.25e-06	1.25e-06	1.25e-06	1.25e-06	1.25e-06	1.25e-06	1.25e-06	1.25e-06	1.25e-06	1.25e-06	1.25e-06	1.25e-06	1.25e-06	1.25e-06	1.25e-06	1.25e-06	1.25e-06	1.25e-06	2.5e-06	1.25e-06	1.25e-06	1.25e-06	5e-06	1.25e-06	2.5e-06	5e-06
	0.53	0	1.25e-06	1.25e-06	1.25e-06	1.25e-06	1.25e-06	1.25e-06	1.25e-06	1.25e-06	1.25e-06	1.25e-06	1.25e-06	1.25e-06	1.25e-06	1.25e-06	1.25e-06	1.25e-06	1.25e-06	1.25e-06	1.25e-06	1.25e-06	1.25e-06	1.25e-06	1.25e-06	1.25e-06	1.25e-06	1.25e-06	1.25e-06	1.25e-06	1.25e-06	2.5e-06	1.25e-06	1.25e-06	1.25e-06	1.25e-06	1.25e-06	1.25e-06	1.25e-06	1.25e-06	1.25e-06	1.25e-06	1.25e-06	2.5e-06	1.25e-06	1.25e-06	1.25e-06	1.25e-06	1.25e-06
	0.54	0	1.25e-06	1.25e-06	1.25e-06	1.25e-06	1.25e-06	1.25e-06	1.25e-06	1.25e-06	1.25e-06	1.25e-06	1.25e-06	1.25e-06	1.25e-06	1.25e-06	1.25e-06	1.25e-06	1.25e-06	1.25e-06	1.25e-06	1.25e-06	1.25e-06	1.25e-06	1.25e-06	1.25e-06	1.25e-06	1.25e-06	1.25e-06	1.25e-06	1.25e-06	1.25e-06	1.25e-06	1.25e-06	1.25e-06	1.25e-06	1.25e-06	1.25e-06	1.25e-06	1.25e-06	1.25e-06	1.25e-06	1.25e-06	1.25e-06	1.25e-06	1.25e-06	1.25e-06	1.25e-06	2.5e-06
	0.55	0	1.25e-06	1.25e-06	1.25e-06	1.25e-06	1.25e-06	1.25e-06	1.25e-06	1.25e-06	1.25e-06	1.25e-06	1.25e-06	1.25e-06	1.25e-06	1.25e-06	1.25e-06	1.25e-06	1.25e-06	1.25e-06	1.25e-06	1.25e-06	1.25e-06	1.25e-06	1.25e-06	1.25e-06	1.25e-06	1.25e-06	1.25e-06	1.25e-06	1.25e-06	1.25e-06	1.25e-06	1.25e-06	1.25e-06	1.25e-06	1.25e-06	2.5e-06	1.25e-06	1.25e-06	1.25e-06	1.25e-06	1.25e-06	1.25e-06	1.25e-06	1.25e-06	1.25e-06	2.5e-06	1.25e-06
	0.56	0	1.25e-06	1.25e-06	1.25e-06	1.25e-06	1.25e-06	1.25e-06	1.25e-06	1.25e-06	1.25e-06	1.25e-06	1.25e-06	1.25e-06	1.25e-06	1.25e-06	1.25e-06	1.25e-06	1.25e-06	1.25e-06	1.25e-06	1.25e-06	1.25e-06	1.25e-06	1.25e-06	1.25e-06	1.25e-06	1.25e-06	1.25e-06	1.25e-06	1.25e-06	1.25e-06	1.25e-06	1.25e-06	1.25e-06	1.25e-06	1.25e-06	1.25e-06	1.25e-06	1.25e-06	1.25e-06	1.25e-06	1.25e-06	1.25e-06	1.25e-06	2.5e-06	1.25e-06	1.25e-06	1.25e-06
	0.57	0	1.25e-06	1.25e-06	1.25e-06	1.25e-06	1.25e-06	1.25e-06	1.25e-06	1.25e-06	1.25e-06	1.25e-06	1.25e-06	1.25e-06	1.25e-06	1.25e-06	1.25e-06	1.25e-06	1.25e-06	1.25e-06	1.25e-06	1.25e-06	1.25e-06	1.25e-06	1.25e-06	1.25e-06	1.25e-06	1.25e-06	1.25e-06	1.25e-06	1.25e-06	1.25e-06	1.25e-06	1.25e-06	1.25e-06	1.25e-06	1.25e-06	1.25e-06	1.25e-06	1.25e-06	1.25e-06	1.25e-06	1.25e-06	1.25e-06	1.25e-06	1.25e-06	1.25e-06	2.5e-06	1.25e-06
	0.58	0	1.25e-06	1.25e-06	1.25e-06	1.25e-06	1.25e-06	1.25e-06	1.25e-06	1.25e-06	1.25e-06	1.25e-06	1.25e-06	1.25e-06	1.25e-06	1.25e-06	1.25e-06	1.25e-06	1.25e-06	1.25e-06	1.25e-06	1.25e-06	1.25e-06	1.25e-06	1.25e-06	1.25e-06	1.25e-06	1.25e-06	1.25e-06	1.25e-06	1.25e-06	1.25e-06	1.25e-06	1.25e-06	1.25e-06	1.25e-06	1.25e-06	1.25e-06	1.25e-06	1.25e-06	1.25e-06	1.25e-06	1.25e-06	1.25e-06	1.25e-06	1.25e-06	1.25e-06	1.25e-06	2.5e-06
	0.59	0	1.25e-06	1.25e-06	1.25e-06	1.25e-06	1.25e-06	1.25e-06	1.25e-06	1.25e-06	1.25e-06	1.25e-06	1.25e-06	1.25e-06	1.25e-06	1.25e-06	1.25e-06	1.25e-06	1.25e-06	1.25e-06	1.25e-06	1.25e-06	1.25e-06	1.25e-06	1.25e-06	1.25e-06	1.25e-06	1.25e-06	1.25e-06	1.25e-06	1.25e-06	1.25e-06	1.25e-06	1.25e-06	1.25e-06	1.25e-06	1.25e-06	1.25e-06	1.25e-06	1.25e-06	1.25e-06	1.25e-06	1.25e-06	1.25e-06	1.25e-06	1.25e-06	1.25e-06	2.5e-06	1.25e-06
	0.6	0	1.25e-06	1.25e-06	1.25e-06	1.25e-06	1.25e-06	1.25e-06	1.25e-06	1.25e-06	1.25e-06	1.25e-06	1.25e-06	1.25e-06	1.25e-06	1.25e-06	1.25e-06	1.25e-06	1.25e-06	1.25e-06	1.25e-06	1.25e-06	1.25e-06	1.25e-06	1.25e-06	1.25e-06	1.25e-06	1.25e-06	1.25e-06	1.25e-06	1.25e-06	1.25e-06	1.25e-06	1.25e-06	1.25e-06	1.25e-06	1.25e-06	1.25e-06	1.25e-06	1.25e-06	1.25e-06	1.25e-06	1.25e-06	1.25e-06	1.25e-06	1.25e-06	1.25e-06	1.25e-06	1.25e-06
	0.61	0	1.25e-06	1.25e-06	1.25e-06	1.25e-06	1.25e-06	1.25e-06	1.25e-06	1.25e-06	1.25e-06	1.25e-06	1.25e-06	1.25e-06	1.25e-06	1.25e-06	1.25e-06	1.25e-06	1.25e-06	1.25e-06	1.25e-06	1.25e-06	1.25e-06	1.25e-06	1.25e-06	1.25e-06	1.25e-06	1.25e-06	1.25e-06	1.25e-06	1.25e-06	1.25e-06	1.25e-06	1.25e-06	1.25e-06	1.25e-06	1.25e-06	1.25e-06	1.25e-06	1.25e-06	1.25e-06	1.25e-06	1.25e-06	1.25e-06	1.25e-06	1.25e-06	1.25e-06	1.25e-06	1.25e-06
	0.62	0	1.25e-06	1.25e-06	1.25e-06	1.25e-06	1.25e-06	1.25e-06	1.25e-06	1.25e-06	1.25e-06	1.25e-06	1.25e-06	1.25e-06	1.25e-06	1.25e-06	1.25e-06	1.25e-06	1.25e-06	1.25e-06	1.25e-06	1.25e-06	1.25e-06	1.25e-06	1.25e-06	1.25e-06	1.25e-06	1.25e-06	1.25e-06	1.25e-06	1.25e-06	1.25e-06	1.25e-06	1.25e-06	1.25e-06	1.25e-06	1.25e-06	1.25e-06	1.25e-06	1.25e-06	1.25e-06	1.25e-06	1.25e-06	1.25e-06	1.25e-06	1.25e-06	1.25e-06	1.25e-06	1.25e-06
	0.63	0	1.25e-06	1.25e-06	1.25e-06	1.25e-06	1.25e-06	1.25e-06	1.25e-06	1.25e-06	1.25e-06	1.25e-06	1.25e-06	1.25e-06	1.25e-06	1.25e-06	1.25e-06	1.25e-06	1.25e-06	1.25e-06	1.25e-06	1.25e-06	1.25e-06	1.25e-06	1.25e-06	1.25e-06	1.25e-06	1.25e-06	1.25e-06	1.25e-06	1.25e-06	1.25e-06	1.25e-06	1.25e-06	1.25e-06	1.25e-06	1.25e-06	1.25e-06	1.25e-06	1.25e-06	1.25e-06	1.25e-06	1.25e-06	1.25e-06	1.25e-06	1.25e-06	1.25e-06	1.25e-06	1.25e-06
	0.64	0	1.25e-06	1.25e-06	1.25e-06	1.25e-06	1.25e-06	1.25e-06	1.25e-06	1.25e-06	1.25e-06	1.25e-06	1.25e-06	1.25e-06	1.25e-06	1.25e-06	1.25e-06	1.25e-06	1.25e-06	1.25e-06	1.25e-06	1.25e-06	1.25e-06	1.25e-06	1.25e-06	1.25e-06	1.25e-06	1.25e-06	1.25e-06	1.25e-06	1.25e-06	1.25e-06	1.25e-06	1.25e-06	1.25e-06	1.25e-06	1.25e-06	1.25e-06	1.25e-06	1.25e-06	1.25e-06	1.25e-06	1.25e-06	1.25e-06	1.25e-06	1.25e-06	1.25e-06	1.25e-06	1.25e-06
	0.65	0	1.25e-06	1.25e-06	1.25e-06	1.25e-06	1.25e-06	1.25e-06	1.25e-06	1.25e-06	1.25e-06	1.25e-06	1.25e-06	1.25e-06	1.25e-06	1.25e-06	1.25e-06	1.25e-06	1.25e-06	1.25e-06	1.25e-06	1.25e-06	1.25e-06	1.25e-06	1.25e-06	1.25e-06	1.25e-06	1.25e-06	1.25e-06	1.25e-06	1.25e-06	1.25e-06	1.25e-06	1.25e-06	1.25e-06	1.25e-06	1.25e-06	1.25e-06	1.25e-06	1.25e-06	1.25e-06	1.25e-06	1.25e-06	1.25e-06	1.25e-06	1.25e-06	1.25e-06	1.25e-06	1.25e-06
	0.66	0	1.25e-06	1.25e-06	1.25e-06	1.25e-06	1.25e-06	1.25e-06	1.25e-06	1.25e-06	1.25e-06	1.25e-06	1.25e-06	1.25e-06	1.25e-06	1.25e-06	1.25e-06	1.25e-06	1.25e-06	1.25e-06	1.25e-06	1.25e-06	1.25e-06	1.25e-06	1.25e-06	1.25e-06	1.25e-06	1.25e-06	1.25e-06	1.25e-06	1.25e-06	1.25e-06	1.25e-06	1.25e-06	1.25e-06	1.25e-06	1.25e-06	1.25e-06	1.25e-06	1.25e-06	1.25e-06	1.25e-06	1.25e-06	1.25e-06	1.25e-06	1.25e-06	1.25e-06	1.25e-06	1.25e-06
	0.67	0	1.25e-06	1.25e-06	1.25e-06	1.25e-06	1.25e-06	1.25e-06	1.25e-06	1.25e-06	1.25e-06	1.25e-06	1.25e-06	1.25e-06	1.25e-06	1.25e-06	1.25e-06	1.25e-06	1.25e-06	1.25e-06	1.25e-06	1.25e-06	1.25e-06	1.25e-06	1.25e-06	1.25e-06	1.25e-06	1.25e-06	1.25e-06	1.25e-06	1.25e-06	1.25e-06	1.25e-06	1.25e-06	1.25e-06	1.25e-06	1.25e-06	1.25e-06	1.25e-06	1.25e-06	1.25e-06	1.25e-06	1.25e-06	1.25e-06	1.25e-06	1.25e-06	1.25e-06	1.25e-06	1.25e-06
	0.68	0	1.25e-06	1.25e-06	1.25e-06	1.25e-06	1.25e-06	1.25e-06	1.25e-06	1.25e-06	1.25e-06	1.25e-06	1.25e-06	1.25e-06	1.25e-06	1.25e-06	1.25e-06	1.25e-06	1.25e-06	1.25e-06	1.25e-06	1.25e-06	1.25e-06	1.25e-06	1.25e-06	1.25e-06	1.25e-06	1.25e-06	1.25e-06	1.25e-06	1.25e-06	1.25e-06	1.25e-06	1.25e-06	1.25e-06	1.25e-06	1.25e-06	1.25e-06	1.25e-06	1.25e-06	1.25e-06	1.25e-06	1.25e-06	1.25e-06	1.25e-06	1.25e-06	1.25e-06	1.25e-06	1.25e-06
	0.69	0	1.25e-06	1.25e-06	1.25e-06	1.25e-06	1.25e-06	1.25e-06	1.25e-06	1.25e-06	1.25e-06	1.25e-06	1.25e-06	1.25e-06	1.25e-06	1.25e-06	1.25e-06	1.25e-06	1.25e-06	1.25e-06	1.25e-06	1.25e-06	1.25e-06	1.25e-06	1.25e-06	1.25e-06	1.25e-06	1.25e-06	1.25e-06	1.25e-06	1.25e-06	1.25e-06	1.25e-06	1.25e-06	1.25e-06	1.25e-06	1.25e-06	1.25e-06	1.25e-06	1.25e-06	1.25e-06	1.25e-06	1.25e-06	1.25e-06	1.25e-06	1.25e-06	1.25e-06	1.25e-06	1.25e-06
	0.7	0	1.25e-06	1.25e-06	1.25e-06	1.25e-06	1.25e-06	1.25e-06	1.25e-06	1.25e-06	1.25e-06	1.25e-06	1.25e-06	1.25e-06	1.25e-06	1.25e-06	1.25e-06	1.25e-06	1.25e-06	1.25e-06	1.25e-06	1.25e-06	1.25e-06	1.25e-06	1.25e-06	1.25e-06	1.25e-06	1.25e-06	1.25e-06	1.25e-06	1.25e-06	1.25e-06	1.25e-06	1.25e-06	1.25e-06	1.25e-06	1.25e-06	1.25e-06	1.25e-06	1.25e-06	1.25e-06	1.25e-06	1.25e-06	1.25e-06	1.25e-06	1.25e-06	1.25e-06	1.25e-06	1.25e-06
	0.71	0	1.25e-06	1.25e-06	1.25e-06	1.25e-06	1.25e-06	1.25e-06	1.25e-06	1.25e-06	1.25e-06	1.25e-06	1.25e-06	1.25e-06	1.25e-06	1.25e-06	1.25e-06	1.25e-06	1.25e-06	1.25e-06	1.25e-06	1.25e-06	1.25e-06	1.25e-06	1.25e-06	1.25e-06	1.25e-06	1.25e-06	1.25e-06	1.25e-06	1.25e-06	1.25e-06	1.25e-06	1.25e-06	1.25e-06	1.25e-06	1.25e-06	1.25e-06	1.25e-06	1.25e-06	1.25e-06	1.25e-06	1.25e-06	1.25e-06	1.25e-06	1.25e-06	1.25e-06	1.25e-06	1.25e-06
	0.72	0	1.25e-06	1.25e-06	1.25e-06	1.25e-06	1.25e-06	1.25e-06	1.25e-06	1.25e-06	1.25e-06	1.25e-06	1.25e-06	1.25e-06	1.25e-06	1.25e-06	1.25e-06	1.25e-06	1.25e-06	1.25e-06	1.25e-06	1.25e-06	1.25e-06	1.25e-06	1.25e-06	1.25e-06	1.25e-06	1.25e-06	1.25e-06	1.25e-06	1.25e-06	1.25e-06	1.25e-06	1.25e-06	1.25e-06	1.25e-06	1.25e-06	1.25e-06	1.25e-06	1.25e-06	1.25e-06	1.25e-06	1.25e-06	1.25e-06	1.25e-06	1.25e-06	1.25e-06	1.25e-06	1.25e-06
	0.73	0	1.25e-06	1.25e-06	1.25e-06	1.25e-06	1.25e-06	1.25e-06	1.25e-06	1.25e-06	1.25e-06	1.25e-06	1.25e-06	1.25e-06	1.25e-06	1.25e-06	1.25e-06	1.25e-06	1.25e-06	1.25e-06	1.25e-06	1.25e-06	1.25e-06	1.25e-06	1.25e-06	1.25e-06	1.25e-06	1.25e-06	1.25e-06	1.25e-06	1.25e-06	1.25e-06	1.25e-06	1.25e-06	1.25e-06	1.25e-06	1.25e-06	1.25e-06	1.25e-06	1.25e-06	1.25e-06	1.25e-06	1.25e-06	1.25e-06	1.25e-06	1.25e-06	1.25e-06	1.25e-06	1.25e-06
	0.74	0	1.25e-06	1.25e-06	1.25e-06	1.25e-06	1.25e-06	1.25e-06	1.25e-06	1.25e-06	1.25e-06	1.25e-06	1.25e-06	1.25e-06	1.25e-06	1.25e-06	1.25e-06	1.25e-06	1.25e-06	1.25e-06	1.25e-06	1.25e-06	1.25e-06	1.25e-06	1.25e-06	1.25e-06	1.25e-06	1.25e-06	1.25e-06	1.25e-06	1.25e-06	1.25e-06	1.25e-06	1.25e-06	1.25e-06	1.25e-06	1.25e-06	1.25e-06	1.25e-06	1.25e-06	1.25e-06	1.25e-06	1.25e-06	1.25e-06	1.25e-06	1.25e-06	1.25e-06	1.25e-06	1.25e-06
	0.75	0	1.25e-06	1.25e-06	1.25e-06	1.25e-06	1.25e-06	1.25e-06	1.25e-06	1.25e-06	1.25e-06	1.25e-06	1.25e-06	1.25e-06	1.25e-06	1.25e-06	1.25e-06	1.25e-06	1.25e-06	1.25e-06	1.25e-06	1.25e-06	1.25e-06	1.25e-06	1.25e-06	1.25e-06	1.25e-06	1.25e-06	1.25e-06	1.25e-06	1.25e-06	1.25e-06	1.25e-06	1.25e-06	1.25e-06	1.25e-06	1.25e-06	1.25e-06	1.25e-06	1.25e-06	1.25e-06	1.25e-06	1.25e-06	1.25e-06	1.25e-06	1.25e-06	1.25e-06	1.25e-06	1.25e-06
	0.76	0	1.25e-06	1.25e-06	1.25e-06	1.25e-06	1.25e-06	1.25e-06	1.25e-06	1.25e-06	1.25e-06	1.25e-06	1.25e-06	1.25e-06	1.25e-06	1.25e-06	1.25e-06	1.25e-06	1.25e-06	1.25e-06	1.25e-06	1.25e-06	1.25e-06	1.25e-06	1.25e-06	1.25e-06	1.25e-06	1.25e-06	1.25e-06	1.25e-06	1.25e-06	1.25e-06	1.25e-06	1.25e-06	1.25e-06	1.25e-06	1.25e-06	1.25e-06	1.25e-06	1.25e-06	1.25e-06	1.25e-06	1.25e-06	1.25e-06	1.25e-06	1.25e-06	1.25e-06	1.25e-06	1.25e-06
	0.77	0	1.25e-06	1.25e-06	1.25e-06	1.25e-06	1.25e-06	1.25e-06	1.25e-06	1.25e-06	1.25e-06	1.25e-06	1.25e-06	1.25e-06	1.25e-06	1.25e-06	1.25e-06	1.25e-06	1.25e-06	1.25e-06	1.25e-06	1.25e-06	1.25e-06	1.25e-06	1.25e-06	1.25e-06	1.25e-06	1.25e-06	1.25e-06	1.25e-06	1.25e-06	1.25e-06	1.25e-06	1.25e-06	1.25e-06	1.25e-06	1.25e-06	1.25e-06	1.25e-06	1.25e-06	1.25e-06	1.25e-06	1.25e-06	1.25e-06	1.25e-06	1.25e-06	1.25e-06	1.25e-06	1.25e-06
	0.78	0	1.25e-06	1.25e-06	1.25e-06	1.25e-06	1.25e-06	1.25e-06	1.25e-06	1.25e-06	1.25e-06	1.25e-06	1.25e-06	1.25e-06	1.25e-06	1.25e-06	1.25e-06	1.25e-06	1.25e-06	1.25e-06	1.25e-06	1.25e-06	1.25e-06	1.25e-06	1.25e-06	1.25e-06	1.25e-06	1.25e-06	1.25e-06	1.25e-06	1.25e-06	1.25e-06	1.25e-06	1.25e-06	1.25e-06	1.25e-06	1.25e-06	1.25e-06	1.25e-06	1.25e-06	1.25e-06	1.25e-06	1.25e-06	1.25e-06	1.25e-06	1.25e-06	1.25e-06	1.25e-06	1.25e-06
	0.79	0	1.25e-06	1.25e-06	1.25e-06	1.25e-06	1.25e-06	1.25e-06	1.25e-06	1.25e-06	1.25e-06	1.25e-06	1.25e-06	1.25e-06	1.25e-06	1.25e-06	1.25e-06	1.25e-06	1.25e-06	1.25e-06	1.25e-06	1.25e-06	1.25e-06	1.25e-06	1.25e-06	1.25e-06	1.25e-06	1.25e-06	1.25e-06	1.25e-06	1.25e-06	1.25e-06	1.25e-06	1.25e-06	1.25e-06	1.25e-06	1.25e-06	1.25e-06	1.25e-06	1.25e-06	1.25e-06	1.25e-06	1.25e-06	1.25e-06	1.25e-06	1.25e-06	1.25e-06	1.25e-06	1.25e-06
	0.8	0	1.25e-06	1.25e-06	1.25e-06	1.25e-06	1.25e-06	1.25e-06	1.25e-06	1.25e-06	1.25e-06	1.25e-06	1.25e-06	1.25e-06	1.25e-06	1.25e-06	1.25e-06	1.25e-06	1.25e-06	1.25e-06	1.25e-06	1.25e-06	1.25e-06	1.25e-06	1.25e-06	1.25e-06	1.25e-06	1.25e-06	1.25e-06	1.25e-06	1.25e-06	1.25e-06	1.25e-06	1.25e-06	1.25e-06	1.25e-06	1.25e-06	1.25e-06	1.25e-06	1.25e-06	1.25e-06	1.25e-06	1.25e-06	1.25e-06	1.25e-06	1.25e-06	1.25e-06	1.25e-06	1.25e-06
	0.81	0	1.25e-06	1.25e-06	1.25e-06	1.25e-06	1.25e-06	1.25e-06	1.25e-06	1.25e-06	1.25e-06	1.25e-06	1.25e-06	1.25e-06	1.25e-06	1.25e-06	1.25e-06	1.25e-06	1.25e-06	1.25e-06	1.25e-06	1.25e-06	1.25e-06	1.25e-06	1.25e-06	1.25e-06	1.25e-06	1.25e-06	1.25e-06	1.25e-06	1.25e-06	1.25e-06	1.25e-06	1.25e-06	1.25e-06	1.25e-06	1.25e-06	1.25e-06	1.25e-06	1.25e-06	1.25e-06	1.25e-06	1.25e-06	1.25e-06	1.25e-06	1.25e-06	1.25e-06	1.25e-06	1.25e-06
	0.82	0	1.25e-06	1.25e-06	1.25e-06	1.25e-06	1.25e-06	1.25e-06	1.25e-06	1.25e-06	1.25e-06	1.25e-06	1.25e-06	1.25e-06	1.25e-06	1.25e-06	1.25e-06	1.25e-06	1.25e-06	1.25e-06	1.25e-06	1.25e-06	1.25e-06	1.25e-06	1.25e-06	1.25e-06	1.25e-06	1.25e-06	1.25e-06	1.25e-06	1.25e-06	1.25e-06	1.25e-06	1.25e-06	1.25e-06	1.25e-06	1.25e-06	1.25e-06	1.25e-06	1.25e-06	1.25e-06	1.25e-06	1.25e-06	1.25e-06	1.25e-06	1.25e-06	1.25e-06	1.25e-06	1.25e-06
	0.83	0	1.25e-06	1.25e-06	1.25e-06	1.25e-06	1.25e-06	1.25e-06	1.25e-06	1.25e-06	1.25e-06	1.25e-06	1.25e-06	1.25e-06	1.25e-06	1.25e-06	1.25e-06	1.25e-06	1.25e-06	1.25e-06	1.25e-06	1.25e-06	1.25e-06	1.25e-06	1.25e-06	1.25e-06	1.25e-06	1.25e-06	1.25e-06	1.25e-06	1.25e-06	1.25e-06	1.25e-06	1.25e-06	1.25e-06	1.25e-06	1.25e-06	1.25e-06	1.25e-06	1.25e-06	1.25e-06	1.25e-06	1.25e-06	1.25e-06	1.25e-06	1.25e-06	1.25e-06	1.25e-06	1.25e-06
	0.84	0	1.25e-06	1.25e-06	1.25e-06	1.25e-06	1.25e-06	1.25e-06	1.25e-06	1.25e-06	1.25e-06	1.25e-06	1.25e-06	1.25e-06	1.25e-06	1.25e-06	1.25e-06	1.25e-06	1.25e-06	1.25e-06	1.25e-06	1.25e-06	1.25e-06	1.25e-06	1.25e-06	1.25e-06	1.25e-06	1.25e-06	1.25e-06	1.25e-06	1.25e-06	1.25e-06	1.25e-06	1.25e-06	1.25e-06	1.25e-06	1.25e-06	1.25e-06	1.25e-06	1.25e-06	1.25e-06	1.25e-06	1.25e-06	1.25e-06	1.25e-06	1.25e-06	1.25e-06	1.25e-06	1.25e-06
	0.85	0	1.25e-06	1.25e-06	1.25e-06	1.25e-06	1.25e-06	1.25e-06	1.25e-06	1.25e-06	1.25e-06	1.25e-06	1.25e-06	1.25e-06	1.25e-06	1.25e-06	1.25e-06	1.25e-06	1.25e-06	1.25e-06	1.25e-06	1.25e-06	1.25e-06	1.25e-06	1.25e-06	1.25e-06	1.25e-06	1.25e-06	1.25e-06	1.25e-06	1.25e-06	1.25e-06	1.25e-06	1.25e-06	1.25e-06	1.25e-06	1.25e-06	1.25e-06	1.25e-06	1.25e-06	1.25e-06	1.25e-06	1.25e-06	1.25e-06	1.25e-06	1.25e-06	1.25e-06	1.25e-06	1.25e-06
	0.86	0	1.25e-06	1.25e-06	1.25e-06	1.25e-06	1.25e-06	1.25e-06	1.25e-06	1.25e-06	1.25e-06	1.25e-06	1.25e-06	1.25e-06	1.25e-06	1.25e-06	1.25e-06	1.25e-06	1.25e-06	1.25e-06	1.25e-06	1.25e-06	1.25e-06	1.25e-06	1.25e-06	1.25e-06	1.25e-06	1.25e-06	1.25e-06	1.25e-06	1.25e-06	1.25e-06	1.25e-06	1.25e-06	1.25e-06	1.25e-06	1.25e-06	1.25e-06	1.25e-06	1.25e-06	1.25e-06	1.25e-06	1.25e-06	1.25e-06	1.25e-06	1.25e-06	1.25e-06	1.25e-06	1.25e-06
	0.87	0	1.25e-06	1.25e-06	1.25e-06	1.25e-06	1.25e-06	1.25e-06	1.25e-06	1.25e-06	1.25e-06	1.25e-06	1.25e-06	1.25e-06	1.25e-06	1.25e-06	1.25e-06	1.25e-06	1.25e-06	1.25e-06	1.25e-06	1.25e-06	1.25e-06	1.25e-06	1.25e-06	1.25e-06	1.25e-06	1.25e-06	1.25e-06	1.25e-06	1.25e-06	1.25e-06	1.25e-06	1.25e-06	1.25e-06	1.25e-06	1.25e-06	1.25e-06	1.25e-06	1.25e-06	1.25e-06	1.25e-06	1.25e-06	1.25e-06	1.25e-06	1.25e-06	1.25e-06	1.25e-06	1.25e-06
	0.88	0	1.25e-06	1.25e-06	1.25e-06	1.25e-06	1.25e-06	1.25e-06	1.25e-06	1.25e-06	1.25e-06	1.25e-06	1.25e-06	1.25e-06	1.25e-06	1.25e-06	1.25e-06	1.25e-06	1.25e-06	1.25e-06	1.25e-06	1.25e-06	1.25e-06	1.25e-06	1.25e-06	1.25e-06	1.25e-06	1.25e-06	1.25e-06	1.25e-06	1.25e-06	1.25e-06	1.25e-06	1.25e-06	1.25e-06	1.25e-06	1.25e-06	1.25e-06	1.25e-06	1.25e-06	1.25e-06	1.25e-06	1.25e-06	1.25e-06	1.25e-06	1.25e-06	1.25e-06	1.25e-06	1.25e-06
	0.89	0	1.25e-06	1.25e-06	1.25e-06	1.25e-06	1.25e-06	1.25e-06	1.25e-06	1.25e-06	1.25e-06	1.25e-06	1.25e-06	1.25e-06	1.25e-06	1.25e-06	1.25e-06	1.25e-06	1.25e-06	1.25e-06	1.25e-06	1.25e-06	1.25e-06	1.25e-06	1.25e-06	1.25e-06	1.25e-06	1.25e-06	1.25e-06	1.25e-06	1.25e-06	1.25e-06	1.25e-06	1.25e-06	1.25e-06	1.25e-06	1.25e-06	1.25e-06	1.25e-06	1.25e-06	1.25e-06	1.25e-06	1.25e-06	1.25e-06	1.25e-06	1.25e-06	1.25e-06	1.25e-06	1.25e-06
	0.9	0	1.25e-06	1.25e-06	1.25e-06	1.25e-06	1.25e-06	1.25e-06	1.25e-06	1.25e-06	1.25e-06	1.25e-06	1.25e-06	1.25e-06	1.25e-06	1.25e-06	1.25e-06	1.25e-06	1.25e-06	1.25e-06	1.25e-06	1.25e-06	1.25e-06	1.25e-06	1.25e-06	1.25e-06	1.25e-06	1.25e-06	1.25e-06	1.25e-06	1.25e-06	1.25e-06	1.25e-06	1.25e-06	1.25e-06	1.25e-06	1.25e-06	1.25e-06	1.25e-06	1.25e-06	1.25e-06	1.25e-06	1.25e-06	1.25e-06	1.25e-06	1.25e-06	1.25e-06	1.25e-06	1.25e-06
	0.91	0	1.25e-06	1.25e-06	1.25e-06	1.25e-06	1.25e-06	1.25e-06	1.25e-06	1.25e-06	1.25e-06	1.25e-06	1.25e-06	1.25e-06	1.25e-06	1.25e-06	1.25e-06	1.25e-06	1.25e-06	1.25e-06	1.25e-06	1.25e-06	1.25e-06	1.25e-06	1.25e-06	1.25e-06	1.25e-06	1.25e-06	1.25e-06	1.25e-06	1.25e-06	1.25e-06	1.25e-06	1.25e-06	1.25e-06	1.25e-06	1.25e-06	1.25e-06	1.25e-06	1.25e-06	1.25e-06	1.25e-06	1.25e-06	1.25e-06	1.25e-06	1.25e-06	1.25e-06	1.25e-06	1.25e-06
	0.92	0	1.25e-06	1.25e-06	1.25e-06	1.25e-06	1.25e-06	1.25e-06	1.25e-06	1.25e-06	1.25e-06	1.25e-06	1.25e-06	1.25e-06	1.25e-06	1.25e-06	1.25e-06	1.25e-06	1.25e-06	1.25e-06	1.25e-06	1.25e-06	1.25e-06	1.25e-06	1.25e-06	1.25e-06	1.25e-06	1.25e-06	1.25e-06	1.25e-06	1.25e-06	1.25e-06	1.25e-06	1.25e-06	1.25e-06	1.25e-06	1.25e-06	1.25e-06	1.25e-06	1.25e-06	1.25e-06	1.25e-06	1.25e-06	1.25e-06	1.25e-06	1.25e-06	1.25e-06	1.25e-06	1.25e-06
	0.93	0	1.25e-06	1.25e-06	1.25e-06	1.25e-06	1.25e-06	1.25e-06	1.25e-06	1.25e-06	1.25e-06	1.25e-06	1.25e-06	1.25e-06	1.25e-06	1.25e-06	1.25e-06	1.25e-06	1.25e-06	1.25e-06	1.25e-06	1.25e-06	1.25e-06	1.25e-06	1.25e-06	1.25e-06	1.25e-06	1.25e-06	1.25e-06	1.25e-06	1.25e-06	1.25e-06	1.25e-06	1.25e-06	1.25e-06	1.25e-06	1.25e-06	1.25e-06	1.25e-06	1.25e-06	1.25e-06	1.25e-06	1.25e-06	1.25e-06	1.25e-06	1.25e-06	1.25e-06	1.25e-06	1.25e-06
	0.94	0	1.25e-06	1.25e-06	1.25e-06	1.25e-06	1.25e-06	1.25e-06	1.25e-06	1.25e-06	1.25e-06	1.25e-06	1.25e-06	1.25e-06	1.25e-06	1.25e-06	1.25e-06	1.25e-06	1.25e-06	1.25e-06	1.25e-06	1.25e-06	1.25e-06	1.25e-06	1.25e-06	1.25e-06	1.25e-06	1.25e-06	1.25e-06	1.25e-06	1.25e-06	1.25e-06	1.25e-06	1.25e-06	1.25e-06	1.25e-06	1.25e-06	1.25e-06	1.25e-06	1.25e-06	1.25e-06	1.25e-06	1.25e-06	1.25e-06	1.25e-06	1.25e-06	1.25e-06	1.25e-06	1.25e-06
	0.95	0	1.25e-06	1.25e-06	1.25e-06	1.25e-06	1.25e-06	1.25e-06	1.25e-06	1.25e-06	1.25e-06	1.25e-06	1.25e-06	1.25e-06	1.25e-06	1.25e-06	1.25e-06	1.25e-06	1.25e-06	1.25e-06	1.25e-06	1.25e-06	1.25e-06	1.25e-06	1.25e-06	1.25e-06	1.25e-06	1.25e-06	1.25e-06	1.25e-06	1.25e-06	1.25e-06	1.25e-06	1.25e-06	1.25e-06	1.25e-06	1.25e-06	1.25e-06	1.25e-06	1.25e-06	1.25e-06	1.25e-06	1.25e-06	1.25e-06	1.25e-06	1.25e-06	1.25e-06	1.25e-06	1.25e-06
	0.96	0	1.25e-06	1.25e-06	1.25e-06	1.25e-06	1.25e-06	1.25e-06	1.25e-06	1.25e-06	1.25e-06	1.25e-06	1.25e-06	1.25e-06	1.25e-06	1.25e-06	1.25e-06	1.25e-06	1.25e-06	1.25e-06	1.25e-06	1.25e-06	1.25e-06	1.25e-06	1.25e-06	1.25e-06	1.25e-06	1.25e-06	1.25e-06	1.25e-06	1.25e-06	1.25e-06	1.25e-06	1.25e-06	1.25e-06	1.25e-06	1.25e-06	1.25e-06	1.25e-06	1.25e-06	1.25e-06	1.25e-06	1.25e-06	1.25e-06	1.25e-06	1.25e-06	1.25e-06	1.25e-06	1.25e-06
	0.97	0	1.25e-06	1.25e-06	1.25e-06	1.25e-06	1.25e-06	1.25e-06	1.25e-06	1.25e-06	1.25e-06	1.25e-06	1.25e-06	1.25e-06	1.25e-06	1.25e-06	1.25e-06	1.25e-06	1.25e-06	1.25e-06	1.25e-06	1.25e-06	1.25e-06	1.25e-06	1.25e-06	1.25e-06	1.25e-06	1.25e-06	1.25e-06	1.25e-06	1.25e-06	1.25e-06	1.25e-06	1.25e-06	1.25e-06	1.25e-06	1.25e-06	1.25e-06	1.25e-06	1.25e-06	1.25e-06	1.25e-06	1.25e-06	1.25e-06	1.25e-06	1.25e-06	1.25e-06	1.25e-06	1.25e-06
	0.98	0	1.25e-06	1.25e-06	1.25e-06	1.25e-06	1.25e-06	1.25e-06	1.25e-06	1.25e-06	1.25e-06	1.25e-06	1.25e-06	1.25e-06	1.25e-06	1.25e-06	1.25e-06	1.25e-06	1.25e-06	1.25e-06	1.25e-06	1.25e-06	1.25e-06	1.25e-06	1.25e-06	1.25e-06	1.25e-06	1.25e-06	1.25e-06	1.25e-06	1.25e-06	1.25e-06	1.25e-06	1.25e-06	1.25e-06	1.25e-06	1.25e-06	1.25e-06	1.25e-06	1.25e-06	1.25e-06	1.25e-06	1.25e-06	1.25e-06	1.25e-06	1.25e-06	1.25e-06	1.25e-06	1.25e-06
	0.99	0	1.25e-06	1.25e-06	1.25e-06	1.25e-06	1.25e-06	1.25e-06	1.25e-06	1.25e-06	1.25e-06	1.25e-06	1.25e-06	1.25e-06	1.25e-06	1.25e-06	1.25e-06	1.25e-06	1.25e-06	1.25e-06	1.25e-06	1.25e-06	1.25e-06	1.25e-06	1.25e-06	1.25e-06	1.25e-06	1.25e-06	1.25e-06	1.25e-06	1.25e-06	1.25e-06	1.25e-06	1.25e-06	1.25e-06	1.25e-06	1.25e-06	1.25e-06	1.25e-06	1.25e-06	1.25e-06	1.25e-06	1.25e-06	1.25e-06	1.25e-06	1.25e-06	1.25e-06	1.25e-06	1.25e-06
	1	0	1.25e-06	1.25e-06	1.25e-06	1.25e-06	1.25e-06	1.25e-06	1.25e-06	1.25e-06	1.25e-06	1.25e-06	1.25e-06	1.25e-06	1.25e-06	1.25e-06	1.25e-06	1.25e-06	1.25e-06	1.25e-06	1.25e-06	1.25e-06	1.25e-06	1.25e-06	1.25e-06	1.25e-06	1.25e-06	1.25e-06	1.25e-06	1.25e-06	1.25e-06	1.25e-06	1.25e-06	1.25e-06	1.25e-06	1.25e-06	1.25e-06	1.25e-06	1.25e-06	1.25e-06	1.25e-06	1.25e-06	1.25e-06	1.25e-06	1.25e-06	1.25e-06	1.25e-06	1.25e-06	1.25e-06
[truncated: 553 more columns]

## Sheet: Silver carp
	Likelihood Table for the Silver Carp Target Marker
		Concentration (copies/L)
	Prob(detect)	0	5	10	15	20	25	30	35	40	45	50	55	60	65	70	75	80	85	90	95	100	105	110	115	120	125	130	135	140	145	150	155	160	165	170	175	180	185	190	195	200	205	210	215	220	225	230	235
	0	1	0.909297	0.830278	0.759267	0.696248	0.64073	0.591488	0.546342	0.50634	0.470772	0.436358	0.40728	0.381057	0.357353	0.334018	0.31453	0.294662	0.27863	0.262765	0.247298	0.234797	0.22237	0.20965	0.199895	0.19102	0.180232	0.171253	0.163623	0.155615	0.148585	0.141948	0.136495	0.130103	0.123698	0.118705	0.1136	0.108552	0.105483	0.10023	0.0962125	0.0921825	0.0897925	0.086465	0.0826675	0.0802275	0.075955	0.073935	0.0710775
	0.01	0	0.01355	0.02533	0.0340175	0.040905	0.046925	0.0518275	0.055915	0.0576275	0.0601475	0.0618025	0.0620875	0.0630175	0.0627825	0.0625175	0.0623475	0.0616125	0.0606425	0.059535	0.058075	0.05706	0.05542	0.0546975	0.05322	0.0509675	0.0500475	0.048825	0.04773	0.0456975	0.0443925	0.043415	0.0420225	0.040855	0.03943	0.037975	0.0369825	0.0354125	0.0342425	0.0334175	0.03192	0.031175	0.030535	0.029785	0.0282625	0.0274225	0.02704	0.025615	0.025005
	0.02	0	0.00945	0.0167875	0.02304	0.02825	0.032625	0.03519	0.0377275	0.039875	0.04091	0.04193	0.042355	0.04277	0.0429575	0.0430475	0.042215	0.041865	0.04043	0.04067	0.03986	0.03884	0.03806	0.03702	0.035705	0.034985	0.03427	0.03335	0.032435	0.03179	0.029855	0.0295075	0.02857	0.0281175	0.02675	0.0262275	0.0250125	0.0241275	0.0238675	0.0229575	0.021895	0.021515	0.020705	0.019485	0.0198325	0.018585	0.0182325	0.017455	0.0169975
	0.03	0	0.007545	0.0137775	0.0188725	0.02309	0.026315	0.0291975	0.03101	0.0327925	0.03425	0.0342675	0.03555	0.0354925	0.03474	0.03497	0.03453	0.034205	0.0337	0.033525	0.03233	0.032075	0.0310325	0.0304025	0.02959	0.0284775	0.027945	0.0273325	0.026015	0.0255925	0.024535	0.0237825	0.022925	0.022485	0.0221125	0.0211725	0.0207475	0.0200475	0.0190025	0.01841	0.017995	0.0171975	0.01665	0.0162925	0.015925	0.0150875	0.0149675	0.01436	0.01377
	0.04	0	0.0066725	0.01231	0.0169675	0.02089	0.02389	0.0266875	0.0285025	0.03072	0.0319575	0.03291	0.0334625	0.0345775	0.0348675	0.0354425	0.035295	0.03571	0.035205	0.03475	0.0350125	0.034945	0.03394	0.034165	0.0338075	0.0332925	0.032385	0.0320875	0.0316325	0.03088	0.0305825	0.029725	0.0288175	0.0283175	0.0282775	0.02774	0.02692	0.026365	0.0257125	0.025135	0.0247325	0.02441	0.0234575	0.0224875	0.0223175	0.0218425	0.0215525	0.020785	0.02012
	0.05	0	0.0061475	0.01132	0.0154425	0.0193375	0.0224175	0.024765	0.02679	0.0285775	0.03013	0.031125	0.03231	0.0326225	0.0336475	0.0339025	0.034475	0.0349	0.03482	0.0348125	0.035235	0.03427	0.0347075	0.0347425	0.0338475	0.034	0.0337	0.0327425	0.0325925	0.0321225	0.03175	0.03092	0.0306225	0.030265	0.02953	0.0290575	0.02896	0.0284075	0.02734	0.02712	0.02652	0.0256625	0.0252075	0.0245325	0.02453	0.023515	0.023085	0.02256	0.0222725
	0.06	0	0.00581	0.0104925	0.01448	0.018005	0.020845	0.022755	0.024745	0.0262925	0.0275325	0.0289825	0.030055	0.0306075	0.031155	0.0311825	0.0315525	0.031465	0.03175	0.0317475	0.0316225	0.0311975	0.0312175	0.03076	0.0306375	0.02983	0.030115	0.0298075	0.0288775	0.028945	0.0285075	0.0280875	0.0277875	0.02658	0.0264525	0.025725	0.025355	0.024755	0.02427	0.024015	0.023175	0.0225975	0.0222175	0.0213375	0.0211375	0.0209	0.0200775	0.0196775	0.01916
	0.07	0	0.0054925	0.0098375	0.013545	0.016865	0.0191325	0.021565	0.023475	0.024745	0.0259175	0.02718	0.028115	0.0286025	0.0288475	0.029065	0.0290075	0.029565	0.0294625	0.0296225	0.029025	0.0289575	0.02921	0.0287575	0.028665	0.0281825	0.0277475	0.027285	0.0267625	0.02634	0.025985	0.0258925	0.0250875	0.02427	0.02443	0.0236825	0.023065	0.0226925	0.02205	0.02176	0.0215525	0.0208	0.0203875	0.019655	0.0192425	0.0186625	0.01897	0.0181375	0.0173275
	0.08	0	0.0049025	0.0092275	0.0128775	0.015975	0.0186975	0.02012	0.02162	0.0236325	0.0244675	0.0258	0.0264	0.0263725	0.0274825	0.02786	0.0279875	0.02839	0.0283975	0.0285225	0.0285675	0.02842	0.02835	0.02828	0.02772	0.0275625	0.027455	0.02702	0.0264975	0.026455	0.026205	0.02554	0.02575	0.02505	0.024635	0.02425	0.0243575	0.02379	0.0234575	0.0229875	0.0224225	0.022725	0.021755	0.02134	0.020975	0.02088	0.02039	0.02017	0.019515
	0.09	0	0.005045	0.0089525	0.012285	0.01546	0.0173175	0.019615	0.02094	0.0226175	0.023545	0.024695	0.0254025	0.025605	0.0265975	0.0267075	0.0267525	0.0270425	0.0274225	0.0266325	0.02712	0.0267625	0.0268425	0.0267	0.02679	0.02598	0.0263625	0.0255725	0.02536	0.0254175	0.0250675	0.0243725	0.023785	0.0239475	0.0234825	0.0229925	0.02313	0.0228375	0.021915	0.0218175	0.021515	0.0208	0.02091	0.0200775	0.0200275	0.0193225	0.0194625	0.0191025	0.01848
	0.1	0	0.0047425	0.008555	0.0118975	0.0147275	0.0171125	0.0184625	0.02053	0.0216275	0.0222625	0.0235675	0.0242775	0.0251525	0.0252925	0.0250125	0.0254025	0.0257325	0.0259975	0.025595	0.0259375	0.02638	0.0251975	0.02562	0.02529	0.0250025	0.0250825	0.0247775	0.0242	0.023895	0.0239475	0.0234975	0.0230575	0.0226125	0.022285	0.0215975	0.0221825	0.0219	0.02092	0.0205475	0.020625	0.0201125	0.01959	0.0193075	0.0188325	0.01867	0.01824	0.01781	0.0175825
	0.11	0	0.0046325	0.0080775	0.0118	0.014375	0.0164125	0.0180275	0.0202125	0.0207975	0.021585	0.0230975	0.023765	0.023845	0.0242975	0.024555	0.02447	0.0250175	0.024995	0.0249375	0.02515	0.0248225	0.0249875	0.024075	0.0244	0.02419	0.024025	0.0238275	0.023955	0.0231075	0.0231825	0.022745	0.0219075	0.022055	0.021415	0.0213075	0.020865	0.0208225	0.0202025	0.0203475	0.0197075	0.019545	0.0188025	0.0189775	0.018425	0.01819	0.017675	0.0171675	0.0171125
	0.12	0	0.004335	0.0078275	0.0111125	0.01378	0.015705	0.0174325	0.0190175	0.02063	0.0210375	0.0223575	0.022645	0.0229625	0.0233925	0.023615	0.023655	0.024445	0.0243475	0.0241175	0.0242575	0.023895	0.02408	0.023625	0.023515	0.0235225	0.02316	0.0228875	0.0229175	0.022535	0.02259	0.02206	0.0218525	0.0211525	0.021165	0.02092	0.02055	0.020405	0.0198575	0.0195725	0.0194725	0.018845	0.01873	0.0185775	0.0182725	0.0177925	0.01758	0.0172275	0.016915
	0.13	0	0.0042025	0.00793	0.0110775	0.01348	0.015625	0.0173825	0.018885	0.01973	0.0207825	0.02125	0.0222775	0.0228225	0.0230825	0.0234	0.0231475	0.02331	0.0233375	0.0232975	0.0233225	0.0232625	0.0228075	0.022455	0.02283	0.022695	0.0223025	0.0223575	0.0221675	0.022	0.02139	0.02139	0.0206175	0.020745	0.0202475	0.0204325	0.0200225	0.019805	0.0196125	0.0191775	0.0187	0.01852	0.0181625	0.01776	0.01739	0.0170825	0.01662	0.01669	0.01617
	0.14	0	0.004345	0.00777	0.0106075	0.01286	0.015115	0.016805	0.017885	0.019395	0.0204875	0.02125	0.0212775	0.022095	0.0220725	0.0226675	0.0228625	0.023175	0.0229375	0.0228275	0.02323	0.02268	0.0225125	0.0228175	0.022295	0.022095	0.022155	0.0218675	0.02151	0.021155	0.0213725	0.02051	0.0204975	0.020755	0.0197125	0.0194575	0.0193025	0.0189025	0.01881	0.01809	0.0180375	0.0175275	0.01771	0.0169825	0.0167175	0.0165925	0.0163275	0.016205	0.0161
	0.15	0	0.0012425	0.002355	0.003785	0.00512	0.006365	0.0076075	0.0086775	0.009735	0.010495	0.0113475	0.0122575	0.013345	0.0138225	0.014275	0.014795	0.0156275	0.016105	0.015775	0.0162975	0.0163225	0.0166525	0.0172075	0.01731	0.0175075	0.017695	0.017915	0.01777	0.01814	0.01764	0.0177175	0.0174475	0.0172725	0.01749	0.01794	0.01749	0.0171475	0.0171575	0.0170525	0.0168925	0.016565	0.01637	0.01619	0.016105	0.0157525	0.0155575	0.01525	0.0151325
	0.16	0	0.0002025	0.0007125	0.00146	0.00223	0.00329	0.0043075	0.0052625	0.0062675	0.0072725	0.0084375	0.009195	0.0097975	0.01058	0.0116275	0.012115	0.012475	0.013095	0.0136575	0.0137275	0.0143925	0.014525	0.015	0.0152825	0.015715	0.015645	0.0157375	0.015855	0.016305	0.0164125	0.016515	0.0163375	0.016265	0.0162525	0.0162175	0.0163025	0.0161375	0.01586	0.01584	0.0161325	0.0158325	0.015595	0.01549	0.015645	0.0152075	0.01519	0.0147225	0.01479
	0.17	0	0.0002225	0.000755	0.0014925	0.0023475	0.0033925	0.0042825	0.0051825	0.005935	0.00722	0.00771	0.0087	0.009565	0.0102325	0.01113	0.0119275	0.0120675	0.0129375	0.0134075	0.0140075	0.0143525	0.014495	0.014705	0.014785	0.0150875	0.0154375	0.0156375	0.01567	0.0156725	0.01567	0.01603	0.01577	0.01618	0.01607	0.0160075	0.0156375	0.015515	0.01566	0.01537	0.0153475	0.0153925	0.015085	0.015205	0.0143425	0.014805	0.0146125	0.0142175	0.014225
	0.18	0	0.00021	0.000715	0.00139	0.00219	0.0031825	0.0041375	0.0052075	0.0060875	0.0067425	0.007975	0.009005	0.0094525	0.0100975	0.0110575	0.0115975	0.0119175	0.0125975	0.0130625	0.0136075	0.01406	0.01432	0.0145675	0.01478	0.0151125	0.0150675	0.01554	0.015265	0.015575	0.01588	0.015505	0.01583	0.015865	0.016055	0.0160625	0.01578	0.0155575	0.0155725	0.01572	0.0157575	0.015565	0.0154075	0.0153775	0.0150325	0.0150125	0.01455	0.0147225	0.0143875
	0.19	0	0.0001725	0.00068	0.001455	0.002215	0.003115	0.004205	0.0051	0.0059475	0.006815	0.00782	0.0085725	0.009345	0.0099275	0.01071	0.0116975	0.011945	0.0125525	0.0128875	0.01331	0.0137	0.01413	0.01487	0.0149975	0.015435	0.01547	0.0155075	0.01583	0.015775	0.0161375	0.0157825	0.016	0.0162	0.0159925	0.0157225	0.0160525	0.0156175	0.0161775	0.016035	0.015925	0.01621	0.0156775	0.015545	0.015455	0.0154425	0.0150325	0.0151325	0.0152525
	0.2	0	0.0002025	0.00062	0.001375	0.00224	0.0030675	0.0041075	0.0049125	0.0059	0.00706	0.00765	0.008575	0.0091425	0.0097275	0.0105175	0.01152	0.0117875	0.0121125	0.0128675	0.01307	0.013645	0.014155	0.0143425	0.01467	0.014835	0.01496	0.015185	0.0152525	0.015385	0.0155975	0.0156675	0.0160925	0.0157025	0.015715	0.0154	0.0153975	0.015935	0.015695	0.0159125	0.0155575	0.015625	0.015355	0.0152475	0.015275	0.0149875	0.0152525	0.0148575	0.014435
	0.21	0	0.0002475	0.0007	0.0014175	0.0023	0.002935	0.004115	0.00487	0.0057975	0.0068375	0.007525	0.00857	0.009385	0.0098975	0.01064	0.01137	0.01203	0.01224	0.01252	0.013025	0.013555	0.0138325	0.0138675	0.0142275	0.0147225	0.01464	0.01473	0.0154575	0.01513	0.015285	0.0150625	0.015595	0.01527	0.015495	0.0159875	0.01559	0.015825	0.01551	0.0155975	0.015225	0.01523	0.014945	0.0153475	0.0151125	0.01501	0.0147375	0.014715	0.01429
	0.22	0	0.0001825	0.00071	0.0014375	0.002135	0.0030025	0.003975	0.0049825	0.00573	0.0065375	0.00745	0.0082375	0.009035	0.00993	0.0105875	0.011265	0.0116625	0.0119775	0.0124425	0.0128775	0.013395	0.0135575	0.0140075	0.014315	0.014605	0.0145975	0.01507	0.0150475	0.0153975	0.01525	0.0152325	0.015125	0.0156275	0.01547	0.015605	0.0159375	0.015495	0.0153525	0.01534	0.0151625	0.0153325	0.01556	0.0155125	0.0149925	0.01474	0.014555	0.0148575	0.0147225
	0.23	0	0.0001775	0.0007525	0.00141	0.00203	0.002815	0.0039875	0.00488	0.0055925	0.0067575	0.00741	0.0082825	0.0090675	0.009575	0.0104275	0.010985	0.011515	0.011865	0.012535	0.0129975	0.01348	0.01379	0.01397	0.0140775	0.0142875	0.0142875	0.0148425	0.01495	0.0150575	0.0149	0.0150425	0.01544	0.0149775	0.015255	0.0152475	0.0152575	0.01559	0.01497	0.015135	0.01515	0.0156325	0.014615	0.01513	0.0150325	0.01486	0.0147425	0.01471	0.0146575
	0.24	0	0.0002025	0.000755	0.001325	0.00207	0.00295	0.003925	0.00486	0.0058275	0.0064975	0.0074475	0.0081925	0.0090675	0.00942	0.0104	0.0106775	0.01137	0.011775	0.0122475	0.0127	0.012985	0.0140175	0.0138325	0.01367	0.0138175	0.014505	0.01448	0.01439	0.01468	0.014745	0.015045	0.0151975	0.015045	0.0155075	0.0152175	0.015155	0.015325	0.0153075	0.015335	0.0150125	0.0152025	0.015115	0.01465	0.0145675	0.01459	0.014835	0.01477	0.01448
	0.25	0	0.0002125	0.0006375	0.00133	0.0019225	0.0029725	0.00381	0.0046025	0.0056675	0.0067575	0.00746	0.0082425	0.008895	0.009625	0.010645	0.010455	0.01132	0.01149	0.0121875	0.012905	0.0128725	0.0133325	0.0136925	0.01382	0.0139625	0.0141025	0.01461	0.014445	0.0148175	0.014765	0.0149525	0.01509	0.01499	0.0150875	0.0148925	0.0147775	0.0149725	0.015145	0.0150175	0.0151175	0.015145	0.014915	0.01504	0.01452	0.01454	0.0145625	0.0142825	0.01452
	0.26	0	0.00019	0.00064	0.00131	0.0021725	0.0029625	0.0038675	0.0049025	0.0057575	0.0065425	0.007525	0.0081	0.0086925	0.00958	0.009975	0.01075	0.0113925	0.01168	0.012255	0.01238	0.01284	0.0131675	0.0131275	0.0136525	0.0140125	0.0142875	0.014575	0.014425	0.0140425	0.0148	0.0147425	0.0147325	0.0147175	0.0147575	0.0148925	0.01489	0.0145175	0.0144175	0.0149425	0.015005	0.01456	0.014365	0.0148425	0.0144825	0.0143825	0.014165	0.0140575	0.01407
	0.27	0	0.0001925	0.00058	0.00116	0.00199	0.002775	0.0035075	0.0043275	0.0052825	0.006085	0.0068525	0.007535	0.008	0.008705	0.0094375	0.010115	0.0103625	0.0110375	0.011655	0.0117625	0.012505	0.0124025	0.012935	0.012955	0.013165	0.013755	0.013675	0.0134275	0.01404	0.0141	0.013905	0.01429	0.0141525	0.0145225	0.0145025	0.0139075	0.0144775	0.014625	0.0141375	0.0144	0.014135	0.0143575	0.01434	0.0143475	0.013945	0.013875	0.0141925	0.0136775
	0.28	0	5.75e-05	0.00018	0.0003925	0.0005825	0.0010275	0.00149	0.0019725	0.0023575	0.0029575	0.003315	0.0039625	0.004475	0.005015	0.0057225	0.0064575	0.00652	0.0069675	0.00772	0.00802	0.0083575	0.00898	0.0091225	0.00946	0.00981	0.01034	0.0104	0.01098	0.011065	0.01135	0.0116325	0.0116075	0.011915	0.011955	0.011925	0.0119175	0.0121475	0.0123575	0.01229	0.0125025	0.012265	0.012275	0.012605	0.012795	0.0123975	0.0127075	0.012645	0.01248
	0.29	0	1.75e-05	6e-05	0.0001925	0.000445	0.0006625	0.001005	0.0013625	0.0017225	0.0022125	0.0026825	0.0032575	0.0037675	0.0042975	0.00477	0.0053925	0.005655	0.00644	0.00679	0.007525	0.0075025	0.0079725	0.008285	0.0090025	0.00929	0.009665	0.009855	0.0100425	0.0107525	0.0102725	0.0109875	0.01112	0.011395	0.0108525	0.01178	0.011645	0.0120575	0.0120325	0.0117225	0.012125	0.012345	0.01209	0.0120675	0.0121525	0.0125525	0.012565	0.0122675	0.0125
	0.3	0	5e-06	5.5e-05	0.00022	0.0003425	0.000555	0.0008525	0.0012525	0.0017075	0.0022575	0.00267	0.003055	0.00356	0.0040675	0.0045925	0.005395	0.00559	0.006225	0.0066275	0.0067925	0.0075125	0.0080675	0.0084675	0.008905	0.0091525	0.00945	0.00957	0.01029	0.0104875	0.010455	0.010875	0.0107225	0.010905	0.01184	0.0115025	0.0114975	0.011815	0.0118075	0.01173	0.011965	0.0118975	0.0122225	0.0119725	0.012105	0.012145	0.01255	0.01231	0.012165
	0.31	0	7.5e-06	7e-05	0.00015	0.0003525	0.0005925	0.000955	0.001215	0.0017125	0.002095	0.00272	0.0030375	0.003655	0.00409	0.004575	0.005205	0.00561	0.0060975	0.0064725	0.0070275	0.00738	0.00792	0.0083625	0.00858	0.008845	0.0092525	0.009465	0.0099	0.010315	0.010255	0.0110575	0.0108825	0.0112625	0.011405	0.011235	0.0118325	0.011905	0.012015	0.01152	0.0121575	0.012025	0.0119225	0.01184	0.0122075	0.0118975	0.0123125	0.0121975	0.012555
	0.32	0	5e-06	8.25e-05	0.000175	0.00038	0.000545	0.000865	0.00133	0.0017625	0.0021675	0.0026975	0.002975	0.0036	0.0041225	0.0046225	0.005055	0.0056825	0.0060425	0.00655	0.006855	0.00745	0.0078775	0.0084075	0.00877	0.009005	0.0093	0.009605	0.0099675	0.0103425	0.0107075	0.010725	0.011015	0.0111925	0.01145	0.0115925	0.01131	0.0116575	0.0118825	0.0120725	0.0123725	0.0122375	0.0125	0.0125175	0.0122575	0.01241	0.012285	0.01267	0.0126125
	0.33	0	1.25e-05	4.5e-05	0.0001675	0.0003175	0.00063	0.000865	0.0013125	0.001705	0.00225	0.00256	0.00295	0.00364	0.0041275	0.004535	0.00522	0.005585	0.0062375	0.00675	0.006845	0.0075125	0.00779	0.0083675	0.0086475	0.0090475	0.0093925	0.009665	0.00994	0.0099475	0.0108	0.010795	0.010625	0.0109625	0.01146	0.011385	0.011335	0.0115675	0.0118175	0.012155	0.01192	0.0125375	0.012105	0.0125375	0.012295	0.0125175	0.012185	0.012435	0.012725
	0.34	0	2.5e-06	6.25e-05	0.0001725	0.0003675	0.0005625	0.00091	0.0012775	0.00171	0.0021025	0.0026475	0.00315	0.003615	0.0042575	0.0044075	0.00503	0.0054975	0.0059975	0.00658	0.0070725	0.00739	0.0078525	0.008315	0.0086225	0.009055	0.0093475	0.009465	0.0103975	0.01006	0.0105	0.01083	0.010805	0.0110925	0.01126	0.01157	0.01183	0.0119	0.0119	0.011705	0.0120925	0.01229	0.0122175	0.0122875	0.01237	0.012575	0.0125475	0.0126125	0.0123675
	0.35	0	1.25e-05	6.5e-05	0.000165	0.00035	0.0005875	0.0008225	0.0013125	0.00174	0.00213	0.0025875	0.0028725	0.00348	0.0040675	0.0045075	0.00524	0.00554	0.0061675	0.0065975	0.006905	0.007275	0.0077775	0.008415	0.0083975	0.00883	0.009355	0.0093475	0.009915	0.009935	0.010345	0.010595	0.0110175	0.01127	0.0114125	0.0115025	0.0116175	0.0116925	0.01214	0.012205	0.01207	0.01207	0.01241	0.01213	0.01236	0.012625	0.01244	0.01251	0.01253
	0.36	0	7.5e-06	6e-05	0.0001525	0.0002875	0.000565	0.0008425	0.001275	0.001555	0.00208	0.0026675	0.0030125	0.0037225	0.0042775	0.004645	0.00494	0.0054675	0.0062575	0.0067425	0.0070225	0.0075	0.0080375	0.008215	0.0085975	0.008905	0.0090775	0.0095725	0.0099175	0.0101425	0.0104875	0.01079	0.0108475	0.011535	0.0112475	0.011705	0.011545	0.0116875	0.0118925	0.0121475	0.01208	0.0123325	0.012285	0.0123025	0.0126125	0.0124475	0.0125175	0.0125525	0.0126925
	0.37	0	7.5e-06	7.25e-05	0.000175	0.0003275	0.0006375	0.0009275	0.001185	0.0016675	0.0020675	0.00257	0.003095	0.00362	0.004035	0.00461	0.00521	0.0056075	0.006175	0.0067	0.00718	0.0074225	0.00767	0.0083	0.00868	0.00903	0.0089525	0.00953	0.0096775	0.0102225	0.0103825	0.0108225	0.010715	0.01124	0.011285	0.011495	0.0112925	0.011635	0.01179	0.012	0.012195	0.012095	0.012255	0.012635	0.0125725	0.01258	0.0125825	0.0126475	0.012735
	0.38	0	5e-06	5.25e-05	0.000135	0.000275	0.0003975	0.000735	0.00115	0.00139	0.0017925	0.002065	0.00271	0.0029925	0.00361	0.00392	0.0040875	0.0047	0.005275	0.00592	0.0060525	0.006665	0.0069425	0.00743	0.0077725	0.00813	0.008385	0.00877	0.00938	0.0091875	0.00952	0.00969	0.0103475	0.0102275	0.0104825	0.01061	0.0108175	0.0108525	0.0110675	0.0113725	0.0115725	0.0115675	0.01159	0.0116525	0.0117325	0.01189	0.0120875	0.0118925	0.01244
	0.39	0	2.5e-06	1.5e-05	5.75e-05	0.000145	0.00026	0.000395	0.0005725	0.0008375	0.001115	0.001255	0.00168	0.0020725	0.002405	0.0026875	0.003095	0.003505	0.00399	0.004305	0.0047425	0.00505	0.0053325	0.005805	0.0061625	0.00653	0.0066575	0.00744	0.0073125	0.0076475	0.0080975	0.0081475	0.00845	0.00885	0.0091775	0.0092225	0.0092675	0.00958	0.0099425	0.010065	0.0101775	0.0103375	0.0105275	0.0105975	0.010915	0.01091	0.0109525	0.0107825	0.01109
	0.4	0	1.25e-06	5e-06	1.25e-05	7e-05	0.000165	0.00022	0.000275	0.0004325	0.0006375	0.0008575	0.001025	0.0013225	0.00182	0.001995	0.0022875	0.0027725	0.0030575	0.00345	0.00386	0.0041775	0.0046225	0.004885	0.005245	0.00565	0.005895	0.006155	0.006305	0.0069825	0.0071025	0.0072775	0.00789	0.0078925	0.0083475	0.0085975	0.0087225	0.00902	0.009345	0.0095175	0.009735	0.0098	0.00987	0.0099625	0.00993	0.0100725	0.010585	0.01047	0.0106325
	0.41	0	1.25e-06	7.5e-06	4e-05	5.25e-05	0.0001325	0.00021	0.0003275	0.000485	0.00064	0.00091	0.00119	0.0014225	0.001635	0.00197	0.00234	0.002725	0.00319	0.0033925	0.0039425	0.004035	0.004755	0.00477	0.005195	0.0056525	0.005995	0.00629	0.006715	0.0068875	0.0071275	0.0076575	0.0079075	0.007975	0.0082875	0.008345	0.008875	0.0091425	0.00918	0.009445	0.00961	0.0094575	0.0098625	0.0101925	0.0101875	0.01061	0.0106	0.01057	0.01052
	0.42	0	1.25e-06	2e-05	2e-05	6.25e-05	0.0001125	0.00023	0.000285	0.0004325	0.0006675	0.0008725	0.0011825	0.00146	0.0017125	0.00206	0.00249	0.0028575	0.0030625	0.00365	0.00385	0.0042	0.00454	0.004925	0.005355	0.005495	0.0056475	0.0063275	0.00654	0.006885	0.007125	0.0077575	0.007895	0.00828	0.0085025	0.00845	0.00898	0.00911	0.0092275	0.009675	0.00976	0.009735	0.01024	0.01017	0.0105325	0.009965	0.01053	0.010575	0.010915
	0.43	0	1.25e-06	2.5e-06	2e-05	5.5e-05	9.25e-05	0.0002	0.0002775	0.00047	0.0006575	0.000875	0.0011275	0.0013525	0.001595	0.0019625	0.00234	0.002675	0.0029975	0.0031175	0.0037575	0.00429	0.0044825	0.00475	0.005235	0.0054425	0.006045	0.0064275	0.006535	0.0067275	0.0071975	0.0074325	0.0078825	0.0080975	0.00814	0.008515	0.008715	0.0092575	0.009345	0.00923	0.009575	0.0098375	0.0100025	0.0101075	0.01004	0.010355	0.0103125	0.0107275	0.0104575
	0.44	0	1.25e-06	7.5e-06	7.5e-06	7e-05	0.000115	0.0002125	0.000265	0.00048	0.0006875	0.0009125	0.001055	0.0013025	0.00156	0.002005	0.0022075	0.0027125	0.0030725	0.0033575	0.00382	0.004165	0.004415	0.00483	0.00518	0.005615	0.006135	0.006245	0.0065825	0.0069725	0.00699	0.0073925	0.00784	0.00812	0.008295	0.008555	0.0092	0.0090775	0.0091925	0.0095975	0.009485	0.0097775	0.00973	0.01003	0.010355	0.0104725	0.0105475	0.010715	0.0107675
	0.45	0	1.25e-06	5e-06	2.5e-05	3.75e-05	9.5e-05	0.0001725	0.0003125	0.0004275	0.000665	0.0008225	0.00104	0.001415	0.001575	0.0020275	0.00231	0.002715	0.0028625	0.0034325	0.0036175	0.004225	0.00461	0.0050825	0.005395	0.0055175	0.0058225	0.0062375	0.006405	0.006995	0.0072275	0.00748	0.00807	0.008015	0.0084025	0.00869	0.008835	0.0091175	0.00938	0.00977	0.0097725	0.0098425	0.01012	0.01035	0.01044	0.01048	0.0105625	0.0108875	0.0108875
	0.46	0	1.25e-06	1.25e-06	2.25e-05	6.25e-05	0.000135	0.00018	0.0003025	0.000455	0.0005975	0.00085	0.001165	0.001365	0.00174	0.00203	0.002205	0.0027075	0.0029375	0.0031875	0.0038775	0.00405	0.0044	0.00485	0.0051625	0.0055525	0.0060525	0.0065075	0.0066925	0.006895	0.0072075	0.0075	0.0079925	0.0079875	0.0085275	0.009365	0.0087875	0.0090325	0.0092575	0.00979	0.009865	0.0098525	0.01025	0.0102325	0.0106225	0.01066	0.01071	0.010695	0.010965
	0.47	0	1.25e-06	5e-06	1.25e-05	5.25e-05	0.000115	0.0001825	0.0003175	0.000455	0.00054	0.0007925	0.0010025	0.0012625	0.0015375	0.001975	0.0022425	0.00263	0.0029075	0.003085	0.00357	0.0041575	0.0043125	0.00472	0.005035	0.00541	0.0056125	0.00608	0.00658	0.006715	0.007215	0.0074825	0.0077325	0.0078675	0.00838	0.00815	0.0086925	0.0090075	0.0092675	0.009245	0.009455	0.009745	0.009885	0.0101525	0.0101575	0.0103925	0.0104425	0.0108325	0.0108125
	0.48	0	1.25e-06	2.5e-06	1.5e-05	5e-05	7e-05	0.0001125	0.0001875	0.0003325	0.00037	0.00053	0.0007375	0.0009125	0.00121	0.00132	0.0016125	0.001885	0.0021275	0.0025925	0.002805	0.00303	0.0034325	0.0037875	0.00408	0.004465	0.0046975	0.0050425	0.005415	0.0055175	0.0060425	0.00651	0.006575	0.0068825	0.0071675	0.00741	0.0078025	0.0077025	0.0080275	0.008355	0.0086325	0.00882	0.0090675	0.00905	0.009545	0.009455	0.0095825	0.00969	0.009825
	0.49	0	1.25e-06	2.5e-06	2.5e-06	7.5e-06	2.5e-05	5.5e-05	0.00013	0.0001475	0.00017	0.0003575	0.0003875	0.0005275	0.00088	0.000895	0.00109	0.00123	0.001565	0.0017425	0.0020525	0.002435	0.0027175	0.0029875	0.0032625	0.0036175	0.0038925	0.004065	0.004505	0.00454	0.0049475	0.00553	0.00572	0.005945	0.006115	0.0064225	0.0066875	0.00702	0.00706	0.007615	0.0076525	0.0077925	0.00803	0.00876	0.008415	0.0088975	0.00876	0.00913	0.009085
	0.5	0	1.25e-06	1.25e-06	1.25e-06	1e-05	2.5e-05	6.25e-05	8.5e-05	0.0001425	0.000215	0.00035	0.0004	0.000555	0.000665	0.0008775	0.0011825	0.0012775	0.0016775	0.0019275	0.0019925	0.002305	0.0026325	0.00281	0.00305	0.0034675	0.0037575	0.0042325	0.004485	0.0047525	0.004985	0.0053225	0.00544	0.005925	0.0060675	0.00632	0.006705	0.0070175	0.00698	0.00751	0.0076325	0.008175	0.0080175	0.00829	0.0084525	0.0088225	0.0089825	0.0090375	0.00913
	0.51	0	1.25e-06	1.25e-06	5e-06	1.75e-05	3.25e-05	5.5e-05	8.75e-05	0.0001525	0.0002375	0.0002775	0.000395	0.000535	0.000705	0.000815	0.0010775	0.00131	0.001435	0.001675	0.0021875	0.0021525	0.0025	0.0028975	0.003225	0.0034	0.00352	0.004095	0.00437	0.0046525	0.004855	0.0052975	0.00535	0.005675	0.005915	0.006445	0.00674	0.006715	0.00725	0.0073375	0.00766	0.0080375	0.0082275	0.0082225	0.0084425	0.0086225	0.00903	0.009	0.00934
	0.52	0	1.25e-06	1.25e-06	1.25e-06	7.5e-06	2.5e-05	4.5e-05	8.75e-05	0.0001275	0.00017	0.000265	0.000395	0.000485	0.0006525	0.0008075	0.0009675	0.0011025	0.001345	0.001595	0.0018375	0.0020775	0.0022975	0.00277	0.0029925	0.0033475	0.0035175	0.0038375	0.00426	0.004775	0.0048825	0.00538	0.00552	0.0056475	0.00601	0.0065725	0.0067175	0.00694	0.00711	0.007435	0.00773	0.007855	0.0081375	0.0082425	0.0087275	0.008875	0.008715	0.00931	0.0089825
	0.53	0	1.25e-06	1.25e-06	1.25e-06	5e-06	1.75e-05	3.25e-05	8.75e-05	0.00011	0.00016	0.00028	0.0003675	0.00052	0.0006075	0.0008375	0.001005	0.0011625	0.0014075	0.0016425	0.0020175	0.00221	0.0024675	0.00273	0.0031775	0.0034925	0.00372	0.0040325	0.0042625	0.00456	0.0048525	0.005155	0.0055025	0.0058225	0.0060425	0.0062775	0.006885	0.0071075	0.00712	0.0075	0.0076775	0.007745	0.0082	0.0082725	0.0085925	0.00891	0.0088625	0.0089675	0.0092675
	0.54	0	1.25e-06	1.25e-06	1.25e-06	1e-05	1e-05	3.5e-05	7.25e-05	0.0001075	0.000205	0.0002675	0.0003725	0.000475	0.0005875	0.00083	0.0010325	0.0013	0.0012875	0.00171	0.00188	0.00229	0.0025975	0.002865	0.0030475	0.00357	0.0037625	0.00403	0.0042725	0.00452	0.005015	0.005225	0.005815	0.0058025	0.0063025	0.0064975	0.0067725	0.0068775	0.0074925	0.0070875	0.0076325	0.0080275	0.0086025	0.0086775	0.008385	0.0087275	0.00894	0.009005	0.0095275
	0.55	0	1.25e-06	2.5e-06	1.25e-06	7.5e-06	2.25e-05	3.25e-05	5.25e-05	0.0001225	0.00018	0.0002725	0.00031	0.0004975	0.0006475	0.000825	0.0009425	0.0010425	0.001425	0.0015175	0.0019175	0.002145	0.00247	0.0026675	0.002985	0.003285	0.0034875	0.00387	0.004065	0.00434	0.0047725	0.00513	0.005435	0.00555	0.0059525	0.0063575	0.0067425	0.0067575	0.007	0.00738	0.007465	0.0080025	0.0082425	0.008525	0.008265	0.0087625	0.008875	0.00897	0.0094225
	0.56	0	1.25e-06	1.25e-06	1.25e-06	5e-06	1.25e-05	2.75e-05	4.25e-05	4.5e-05	0.000125	0.0001625	0.000235	0.000315	0.0004025	0.0005725	0.0006275	0.0008475	0.0010575	0.001285	0.001485	0.0017125	0.0019075	0.002125	0.002365	0.002655	0.0029325	0.0029925	0.003495	0.003725	0.004095	0.0044475	0.0046525	0.005045	0.0053925	0.0054	0.0055675	0.0063	0.0060775	0.0066375	0.0066875	0.0069275	0.0072175	0.007425	0.00792	0.00801	0.0081325	0.0082025	0.008495
	0.57	0	1.25e-06	1.25e-06	1.25e-06	1.25e-06	1.25e-05	1.5e-05	4e-05	5.5e-05	5e-05	0.0001375	0.00014	0.0002025	0.00029	0.00044	0.000495	0.0006575	0.000745	0.000965	0.00101	0.0012825	0.001545	0.00171	0.0019925	0.0019625	0.00239	0.00265	0.002895	0.003275	0.0034925	0.0034675	0.004065	0.0042875	0.0046025	0.004785	0.0047675	0.0052575	0.005635	0.0057725	0.00608	0.0063125	0.00647	0.006885	0.0071475	0.0073875	0.00739	0.007715	0.00781
	0.58	0	1.25e-06	1.25e-06	1.25e-06	1.25e-06	1e-05	1.75e-05	2.75e-05	3.5e-05	7.25e-05	6.5e-05	0.00013	0.0002125	0.00031	0.000395	0.0004325	0.000565	0.0006775	0.0009075	0.0011475	0.0013175	0.0013775	0.0015225	0.0019175	0.0021925	0.0024125	0.0023875	0.002995	0.0031475	0.0032775	0.00368	0.0038175	0.0043475	0.004425	0.00477	0.00503	0.00527	0.005475	0.0058275	0.00603	0.006355	0.0067425	0.0068225	0.0069025	0.007385	0.007635	0.00777	0.00802
	0.59	0	1.25e-06	1.25e-06	1.25e-06	1.25e-06	2.5e-06	7.5e-06	1.5e-05	3.75e-05	2.75e-05	4.5e-05	0.0001175	0.0001525	0.00023	0.00033	0.00038	0.00054	0.0006925	0.000815	0.001	0.0010375	0.0013225	0.0014825	0.00177	0.00184	0.0022125	0.00245	0.0028	0.002905	0.0034275	0.0034275	0.0038	0.0042075	0.004225	0.004505	0.0048675	0.0050225	0.005235	0.00556	0.00593	0.0062175	0.006565	0.00659	0.006955	0.00701	0.00722	0.007575	0.0076825
	0.6	0	1.25e-06	1.25e-06	1.25e-06	2.5e-06	2.5e-06	1e-05	1.25e-05	2e-05	4.75e-05	7.5e-05	0.0001275	0.0001775	0.000235	0.0002975	0.0004075	0.00061	0.00062	0.0008075	0.0009625	0.00109	0.001385	0.00161	0.00157	0.0021025	0.002195	0.0024675	0.00268	0.003035	0.00331	0.00348	0.0037325	0.004145	0.0043425	0.0046025	0.004735	0.00492	0.0054325	0.0057125	0.0058025	0.0061125	0.0064275	0.0069675	0.0068675	0.007285	0.00743	0.0076325	0.007795
	0.61	0	1.25e-06	1.25e-06	1.25e-06	1.25e-06	2.5e-06	1.25e-05	2.5e-05	1.75e-05	6e-05	8.25e-05	0.0001225	0.0001825	0.00023	0.000345	0.000455	0.0004525	0.0006925	0.0009075	0.0009875	0.0010375	0.0012575	0.0015775	0.0018225	0.0019575	0.0022525	0.002595	0.0029225	0.0030725	0.003175	0.0036575	0.0036825	0.0041225	0.004295	0.004445	0.004725	0.0051225	0.005325	0.0057175	0.0061375	0.006325	0.006465	0.00701	0.0068575	0.0073575	0.0076075	0.0076025	0.0085425
	0.62	0	1.25e-06	1.25e-06	1.25e-06	1.25e-06	7.5e-06	5e-06	1.25e-05	2e-05	3e-05	7.25e-05	9.75e-05	0.000145	0.00023	0.0002975	0.0003575	0.0004675	0.000675	0.0007975	0.00088	0.00105	0.001155	0.001455	0.00169	0.0019	0.002205	0.0024	0.0025425	0.003	0.00328	0.0034275	0.0034225	0.0038125	0.0042525	0.0045775	0.00496	0.00495	0.005385	0.0054875	0.0058475	0.006135	0.0061975	0.00666	0.0069575	0.0070825	0.0073825	0.00769	0.007845
	0.63	0	1.25e-06	1.25e-06	1.25e-06	1.25e-06	2.5e-06	2.5e-06	1.5e-05	7.5e-06	3.25e-05	8e-05	9.25e-05	0.000105	0.00015	0.00018	0.0002775	0.00035	0.0005025	0.00053	0.000615	0.0008525	0.00086	0.0010125	0.0012725	0.0013575	0.001595	0.001905	0.00198	0.0022225	0.0024125	0.00261	0.003075	0.003335	0.0034775	0.0038075	0.0040175	0.0044025	0.00461	0.00473	0.0051975	0.0052675	0.0054125	0.005795	0.0060175	0.0062425	0.00645	0.0066375	0.007235
	0.64	0	1.25e-06	1.25e-06	1.25e-06	1.25e-06	1.25e-06	5e-06	7.5e-06	7.5e-06	2.25e-05	3.25e-05	4e-05	8.75e-05	0.0001575	0.0001675	0.00022	0.00029	0.000355	0.00041	0.0006075	0.0007175	0.000785	0.0009475	0.0012275	0.00125	0.0015425	0.00162	0.001845	0.002185	0.0022825	0.0026575	0.0028475	0.00296	0.003365	0.00345	0.003825	0.0040975	0.0043425	0.00458	0.00485	0.004965	0.005155	0.0056575	0.00574	0.006145	0.00643	0.0065325	0.0067025
	0.65	0	1.25e-06	1.25e-06	1.25e-06	1.25e-06	2.5e-06	2.5e-06	2.5e-06	7.5e-06	1e-05	2e-05	3.5e-05	5.75e-05	9.75e-05	0.00011	0.0001725	0.0002125	0.00032	0.00034	0.0004575	0.00057	0.00071	0.00078	0.00095	0.0010975	0.001285	0.0014575	0.0016825	0.001845	0.002025	0.002145	0.0025125	0.00267	0.002875	0.00312	0.00352	0.003995	0.003855	0.0042325	0.00454	0.0045875	0.0052075	0.0052025	0.005605	0.005975	0.006015	0.0063575	0.0064725
	0.66	0	1.25e-06	1.25e-06	1.25e-06	1.25e-06	1.25e-06	2.5e-06	2.5e-06	7.5e-06	1.5e-05	1.25e-05	3.25e-05	5.25e-05	7.25e-05	0.00013	0.00014	0.00025	0.00029	0.0003725	0.0004525	0.0005425	0.00071	0.0008125	0.0009525	0.0010125	0.001395	0.001485	0.0014775	0.00184	0.001985	0.002215	0.0025925	0.00279	0.00294	0.00311	0.003465	0.00357	0.00393	0.004335	0.0043175	0.0047725	0.004895	0.005335	0.005495	0.00581	0.0058025	0.006325	0.0063425
	0.67	0	1.25e-06	1.25e-06	1.25e-06	1.25e-06	1.25e-06	1.25e-06	1e-05	5e-06	1.5e-05	1.25e-05	3.75e-05	5.75e-05	0.0001	0.0001175	0.00016	0.00021	0.000235	0.000365	0.0004375	0.00052	0.00071	0.0007325	0.000955	0.00112	0.001235	0.0014125	0.00163	0.00186	0.0020875	0.002225	0.0024625	0.00274	0.0029725	0.0032525	0.0035825	0.00379	0.0039925	0.004345	0.00449	0.0046725	0.0051125	0.005405	0.0054325	0.0061275	0.006045	0.006305	0.00643
	0.68	0	1.25e-06	1.25e-06	1.25e-06	1.25e-06	1.25e-06	1.25e-06	7.5e-06	5e-06	5e-06	1.5e-05	3e-05	6.75e-05	8.25e-05	7.75e-05	0.0001425	0.0001875	0.000275	0.000315	0.00042	0.0004525	0.000565	0.00069	0.0009275	0.00097	0.0011975	0.00133	0.00163	0.00178	0.0019825	0.0020875	0.00242	0.0024475	0.0028225	0.00314	0.0033025	0.0035375	0.0038425	0.0040375	0.00422	0.0045425	0.00466	0.005065	0.005485	0.005695	0.005915	0.006035	0.00642
	0.69	0	1.25e-06	1.25e-06	1.25e-06	1.25e-06	1.25e-06	1.25e-06	2.5e-06	2.5e-06	5e-06	1.25e-05	2e-05	3e-05	5.5e-05	5.75e-05	0.0001075	0.0001075	0.0001525	0.0002425	0.0002725	0.0003175	0.0005025	0.000565	0.0006175	0.0008275	0.0009625	0.00103	0.0011925	0.0015325	0.001515	0.0018375	0.002005	0.0022225	0.002265	0.00258	0.0028475	0.00299	0.003535	0.00359	0.00376	0.0039825	0.0044025	0.00442	0.004725	0.0048525	0.005385	0.0055375	0.0057675
	0.7	0	1.25e-06	1.25e-06	1.25e-06	1.25e-06	1.25e-06	1.25e-06	2.5e-06	5e-06	7.5e-06	2.5e-06	2.25e-05	4e-05	2.25e-05	6.25e-05	7.75e-05	0.00011	0.00015	0.0002175	0.00022	0.00035	0.0004225	0.0004825	0.000555	0.0006975	0.000775	0.000985	0.0010275	0.00131	0.001365	0.0016	0.00164	0.001975	0.00227	0.0023375	0.0026525	0.0027775	0.0031225	0.0033875	0.003565	0.00378	0.00401	0.0041975	0.00463	0.0047175	0.00502	0.00511	0.005415
	0.71	0	1.25e-06	1.25e-06	1.25e-06	1.25e-06	1.25e-06	1.25e-06	1.25e-06	1.25e-06	2.5e-06	7.5e-06	7.5e-06	2.25e-05	3.75e-05	3.75e-05	5.5e-05	8.25e-05	0.000115	0.0001575	0.000235	0.0002675	0.0003025	0.00041	0.0005075	0.000635	0.00072	0.00078	0.000985	0.00111	0.001265	0.001365	0.001665	0.0017975	0.0019525	0.00226	0.0025975	0.002525	0.00291	0.002995	0.00323	0.00362	0.003775	0.0038475	0.0044225	0.0045275	0.0047475	0.004965	0.0052525
	0.72	0	1.25e-06	1.25e-06	1.25e-06	1.25e-06	1.25e-06	1.25e-06	1.25e-06	1.25e-06	5e-06	2e-05	5e-06	1.75e-05	2.75e-05	1.75e-05	6e-05	7.5e-05	0.000135	0.000175	0.000175	0.000255	0.000355	0.000435	0.000515	0.0006525	0.0006875	0.000785	0.0008925	0.0011875	0.00133	0.00143	0.0016275	0.00177	0.001945	0.0021325	0.0024925	0.00274	0.002765	0.003025	0.0032225	0.0035675	0.0037275	0.004165	0.004485	0.0044	0.0049325	0.00508	0.00538
	0.73	0	1.25e-06	1.25e-06	1.25e-06	1.25e-06	2.5e-06	1.25e-06	1.25e-06	1.25e-06	1.25e-06	1.25e-06	1e-05	1e-05	2.25e-05	3.25e-05	6.75e-05	6.25e-05	9e-05	0.00013	0.0001425	0.000255	0.000295	0.00033	0.0004475	0.0004925	0.000695	0.000775	0.000865	0.00096	0.0011325	0.0013425	0.0014375	0.0016675	0.001745	0.002025	0.0021875	0.00252	0.0027625	0.0031775	0.0030875	0.0033125	0.00377	0.0037725	0.004295	0.00445	0.0045575	0.0051575	0.0050125
	0.74	0	1.25e-06	1.25e-06	1.25e-06	1.25e-06	1.25e-06	1.25e-06	1.25e-06	2.5e-06	2.5e-06	5e-06	1e-05	7.5e-06	1.25e-05	3.75e-05	4.5e-05	5e-05	8.75e-05	9e-05	0.000155	0.0001825	0.0002	0.000325	0.0003825	0.0004725	0.00051	0.000575	0.0008	0.000815	0.0009725	0.0011775	0.001285	0.0014975	0.001555	0.00194	0.001955	0.0023125	0.0024325	0.002615	0.002835	0.002915	0.0032325	0.0033525	0.0037475	0.00405	0.0044825	0.0045075	0.004765
	0.75	0	1.25e-06	1.25e-06	1.25e-06	1.25e-06	1.25e-06	1.25e-06	1.25e-06	1.25e-06	1.25e-06	2.5e-06	1.5e-05	1e-05	5e-06	1.25e-05	3e-05	2.75e-05	5.75e-05	8e-05	9.75e-05	0.0001375	0.0001675	0.000235	0.000285	0.00033	0.000405	0.0005025	0.000575	0.00079	0.0008375	0.0009175	0.00113	0.00123	0.0013125	0.001505	0.0017775	0.00176	0.002175	0.002215	0.002655	0.0026525	0.0029325	0.00331	0.00335	0.00361	0.0039425	0.0041875	0.004355
	0.76	0	1.25e-06	1.25e-06	1.25e-06	1.25e-06	1.25e-06	1.25e-06	1.25e-06	1.25e-06	2.5e-06	7.5e-06	1.25e-06	2.5e-06	1.25e-06	7.5e-06	1.5e-05	4.5e-05	6e-05	9e-05	0.0001025	0.00011	0.0001625	0.0001925	0.000265	0.000285	0.000385	0.000505	0.0005725	0.00061	0.000805	0.0008825	0.001005	0.0011875	0.0013175	0.0015075	0.001595	0.00183	0.0021075	0.002085	0.00231	0.00268	0.00285	0.00287	0.003355	0.003545	0.0036075	0.0042075	0.004455
	0.77	0	1.25e-06	1.25e-06	1.25e-06	1.25e-06	1.25e-06	1.25e-06	1.25e-06	1.25e-06	1.25e-06	2.5e-06	1.25e-06	2.5e-06	5e-06	2.5e-06	2.25e-05	3.5e-05	4e-05	8e-05	8.25e-05	8e-05	0.0001475	0.0002	0.0001625	0.000285	0.0003625	0.0004	0.00049	0.0006175	0.0006875	0.0007975	0.00094	0.00102	0.00129	0.00133	0.001495	0.001675	0.0019475	0.0021425	0.002335	0.00245	0.0028875	0.0030025	0.00325	0.0035325	0.003895	0.00402	0.0041225
	0.78	0	1.25e-06	1.25e-06	1.25e-06	1.25e-06	1.25e-06	1.25e-06	1.25e-06	1.25e-06	1.25e-06	2.5e-06	2.5e-06	7.5e-06	2.5e-06	2.5e-06	2.25e-05	2.25e-05	4e-05	4.5e-05	5e-05	8.5e-05	0.0001125	0.00015	0.0002225	0.0002175	0.000325	0.000385	0.0004475	0.0004425	0.0005475	0.0007475	0.0007875	0.0009775	0.000965	0.0011775	0.00136	0.00151	0.001795	0.00196	0.00206	0.0022775	0.0023825	0.00247	0.0029	0.0031325	0.00348	0.003675	0.0039075
	0.79	0	1.25e-06	1.25e-06	1.25e-06	1.25e-06	1.25e-06	1.25e-06	1.25e-06	1.25e-06	2.5e-06	1.25e-06	2.5e-06	1.25e-06	2.5e-06	7.5e-06	1e-05	1.5e-05	2.5e-05	2.75e-05	7.5e-05	7.75e-05	8.75e-05	8.25e-05	0.00014	0.000175	0.0002675	0.0002425	0.0003775	0.000415	0.0005375	0.0005975	0.000615	0.00089	0.0008775	0.00114	0.001185	0.00123	0.0015525	0.001645	0.001865	0.0020725	0.0021525	0.0022275	0.002655	0.0026575	0.0029475	0.0031775	0.0034425
	0.8	0	1.25e-06	1.25e-06	1.25e-06	1.25e-06	1.25e-06	1.25e-06	1.25e-06	1.25e-06	1.25e-06	2.5e-06	1.25e-06	1.25e-06	5e-06	5e-06	1e-05	2e-05	2.75e-05	3.25e-05	5.25e-05	3.25e-05	7.75e-05	9.5e-05	0.0001025	0.0002	0.0001975	0.0002725	0.0003275	0.000385	0.000465	0.0004975	0.0006125	0.0006925	0.00087	0.000875	0.00103	0.00124	0.001425	0.0014725	0.001685	0.0018825	0.00202	0.0023725	0.002405	0.00271	0.002865	0.0031725	0.0033175
	0.81	0	1.25e-06	1.25e-06	1.25e-06	1.25e-06	1.25e-06	1.25e-06	1.25e-06	1.25e-06	1.25e-06	1.25e-06	1.25e-06	5e-06	1.25e-06	1.25e-06	1.25e-06	5e-06	2e-05	2.25e-05	2.75e-05	5.25e-05	6e-05	8.75e-05	5e-05	0.000105	0.0001625	0.000235	0.000235	0.000385	0.000345	0.0004075	0.00046	0.0006125	0.000715	0.00089	0.001005	0.001085	0.0012125	0.001395	0.0015475	0.0016775	0.00206	0.0020925	0.00228	0.0025925	0.002755	0.0029325	0.0031025
	0.82	0	1.25e-06	1.25e-06	1.25e-06	1.25e-06	1.25e-06	1.25e-06	1.25e-06	1.25e-06	1.25e-06	1.25e-06	1.25e-06	2.5e-06	5e-06	5e-06	1.25e-06	7.5e-06	1.75e-05	1e-05	3.25e-05	3.25e-05	4.75e-05	5.25e-05	8.75e-05	0.00013	0.00014	0.000165	0.000165	0.00027	0.0003025	0.00036	0.0004575	0.0005575	0.0006425	0.0007425	0.0009	0.0009675	0.001005	0.0011975	0.001345	0.0015575	0.0016475	0.0019025	0.002085	0.00215	0.00234	0.0026875	0.002725
	0.83	0	1.25e-06	1.25e-06	1.25e-06	1.25e-06	1.25e-06	1.25e-06	1.25e-06	1.25e-06	1.25e-06	1.25e-06	1.25e-06	1.25e-06	1.25e-06	1.25e-06	2.5e-06	5e-06	7.5e-06	2.25e-05	1.5e-05	4.25e-05	3e-05	6.75e-05	7e-05	9.5e-05	7.75e-05	0.0001375	0.0001525	0.000195	0.0002425	0.0003025	0.00042	0.00044	0.0005075	0.00061	0.0006875	0.0008075	0.0008775	0.00098	0.00113	0.001365	0.001525	0.0016125	0.0018425	0.001985	0.002165	0.0024	0.0025225
	0.84	0	1.25e-06	1.25e-06	1.25e-06	1.25e-06	1.25e-06	1.25e-06	1.25e-06	1.25e-06	1.25e-06	1.25e-06	1.25e-06	1.25e-06	1.25e-06	1.25e-06	5e-06	1.25e-06	1e-05	7.5e-06	2.5e-06	1.75e-05	3.75e-05	2.75e-05	5.25e-05	6e-05	7.5e-05	9.25e-05	0.000125	0.00018	0.00023	0.000275	0.000265	0.0003425	0.00047	0.0005025	0.0005875	0.000685	0.0008575	0.00099	0.0010325	0.0013075	0.0013075	0.0015575	0.001715	0.0018175	0.0020475	0.00223	0.00242
	0.85	0	1.25e-06	1.25e-06	1.25e-06	1.25e-06	1.25e-06	1.25e-06	1.25e-06	1.25e-06	1.25e-06	1.25e-06	1.25e-06	1.25e-06	1.25e-06	1.25e-06	2.5e-06	2.5e-06	2.5e-06	7.5e-06	2e-05	5e-06	3.5e-05	2.5e-05	4.75e-05	5.75e-05	5e-05	9e-05	0.0001275	0.0001275	0.0001975	0.0001875	0.000215	0.0003075	0.000435	0.0004675	0.0005	0.0006575	0.0007825	0.000785	0.0009725	0.0010575	0.0010925	0.0012275	0.001445	0.001615	0.00172	0.0019	0.0022
	0.86	0	1.25e-06	1.25e-06	1.25e-06	1.25e-06	1.25e-06	1.25e-06	1.25e-06	1.25e-06	1.25e-06	1.25e-06	1.25e-06	1.25e-06	1.25e-06	1.25e-06	2.5e-06	7.5e-06	5e-06	5e-06	2.5e-06	1.75e-05	1.25e-05	7.5e-06	2.75e-05	3.5e-05	4.25e-05	6.5e-05	7.75e-05	8.25e-05	0.00015	0.000195	0.0002575	0.00026	0.0002875	0.0003475	0.000455	0.0005375	0.000575	0.000645	0.00075	0.00083	0.0010125	0.001085	0.00122	0.00141	0.001555	0.001705	0.001875
	0.87	0	1.25e-06	1.25e-06	1.25e-06	1.25e-06	1.25e-06	1.25e-06	1.25e-06	1.25e-06	1.25e-06	1.25e-06	1.25e-06	1.25e-06	1.25e-06	2.5e-06	1.25e-06	1.25e-06	1.25e-06	7.5e-06	2.5e-06	5e-06	1.5e-05	1.5e-05	1.75e-05	6.25e-05	4.75e-05	4.25e-05	5.25e-05	9.25e-05	8.75e-05	0.000105	0.000165	0.00021	0.0002925	0.0002975	0.0003175	0.00041	0.00047	0.00056	0.0006925	0.0007725	0.0008775	0.0010025	0.0010675	0.0011825	0.001355	0.00153	0.0016275
	0.88	0	1.25e-06	1.25e-06	1.25e-06	1.25e-06	1.25e-06	1.25e-06	1.25e-06	1.25e-06	1.25e-06	1.25e-06	1.25e-06	1.25e-06	1.25e-06	1.25e-06	1.25e-06	1.25e-06	1.25e-06	2.5e-06	2.5e-06	2.5e-06	2.5e-06	5e-06	7.5e-06	2.5e-05	2.5e-05	3.75e-05	4.5e-05	6e-05	0.0001	0.00011	0.0001375	0.0001775	0.00022	0.000245	0.0003225	0.0003025	0.000395	0.000425	0.0005225	0.0005875	0.0007375	0.000745	0.000895	0.0010225	0.0011925	0.0013575	0.0014675
	0.89	0	1.25e-06	1.25e-06	1.25e-06	1.25e-06	1.25e-06	1.25e-06	1.25e-06	1.25e-06	1.25e-06	1.25e-06	1.25e-06	1.25e-06	1.25e-06	1.25e-06	1.25e-06	1.25e-06	1.25e-06	2.5e-06	1.25e-06	1.25e-06	2.5e-06	7.5e-06	1.25e-05	1.25e-05	1e-05	2.25e-05	3e-05	4.25e-05	5e-05	8.25e-05	9e-05	0.0001075	0.000165	0.00021	0.000215	0.00024	0.0002975	0.0003375	0.000445	0.00047	0.00061	0.0006975	0.00071	0.0008825	0.0009575	0.001125	0.0012875
	0.9	0	1.25e-06	1.25e-06	1.25e-06	1.25e-06	1.25e-06	1.25e-06	1.25e-06	1.25e-06	1.25e-06	1.25e-06	1.25e-06	1.25e-06	1.25e-06	1.25e-06	1.25e-06	1.25e-06	1.25e-06	1.25e-06	1.25e-06	1.25e-06	2.5e-06	2.5e-06	1.25e-06	2.5e-06	2e-05	1.25e-05	1.5e-05	3e-05	3.5e-05	4.25e-05	9.5e-05	6.75e-05	0.000115	0.00013	0.000145	0.0002125	0.000235	0.0002825	0.0003125	0.00042	0.0004875	0.00051	0.0006475	0.000735	0.0009125	0.000885	0.0010075
	0.91	0	1.25e-06	1.25e-06	1.25e-06	1.25e-06	1.25e-06	1.25e-06	1.25e-06	1.25e-06	1.25e-06	1.25e-06	1.25e-06	1.25e-06	1.25e-06	1.25e-06	1.25e-06	1.25e-06	1.25e-06	1.25e-06	1.25e-06	1.25e-06	1.25e-06	1.25e-06	1.25e-06	1e-05	1e-05	5e-06	1e-05	2e-05	4e-05	4.5e-05	3.5e-05	7e-05	9.75e-05	0.000105	0.00012	0.00013	0.000155	0.000185	0.0002525	0.0003575	0.00033	0.0004325	0.0004725	0.0005475	0.0005875	0.000785	0.0009125
	0.92	0	1.25e-06	1.25e-06	1.25e-06	1.25e-06	1.25e-06	1.25e-06	1.25e-06	1.25e-06	1.25e-06	1.25e-06	1.25e-06	1.25e-06	1.25e-06	1.25e-06	1.25e-06	1.25e-06	1.25e-06	1.25e-06	2.5e-06	2.5e-06	2.5e-06	2.5e-06	1.25e-06	2.5e-06	5e-06	5e-06	1e-05	2.5e-06	1.5e-05	2e-05	2.5e-05	3.75e-05	3.5e-05	8e-05	6.25e-05	0.0001	0.00013	0.0001575	0.000195	0.0002025	0.00027	0.0003175	0.0003375	0.0004075	0.00052	0.0005925	0.0007375
	0.93	0	1.25e-06	1.25e-06	1.25e-06	1.25e-06	1.25e-06	1.25e-06	1.25e-06	1.25e-06	1.25e-06	1.25e-06	1.25e-06	1.25e-06	1.25e-06	1.25e-06	1.25e-06	1.25e-06	1.25e-06	1.25e-06	1.25e-06	1.25e-06	1.25e-06	1.25e-06	1.25e-06	2.5e-06	1.25e-06	2.5e-06	1e-05	5e-06	7.5e-06	2e-05	1e-05	1.5e-05	1.75e-05	7e-05	3.75e-05	5e-05	0.00011	0.0001225	0.000155	0.0002275	0.0002275	0.0002275	0.0003	0.00032	0.000395	0.0004175	0.0005175
	0.94	0	1.25e-06	1.25e-06	1.25e-06	1.25e-06	1.25e-06	1.25e-06	1.25e-06	1.25e-06	1.25e-06	1.25e-06	1.25e-06	1.25e-06	1.25e-06	1.25e-06	1.25e-06	1.25e-06	1.25e-06	1.25e-06	1.25e-06	1.25e-06	1.25e-06	1.25e-06	1.25e-06	1.25e-06	2.5e-06	1.25e-06	5e-06	5e-06	1e-05	1.5e-05	1e-05	1.75e-05	1.25e-05	3.25e-05	4.5e-05	6.25e-05	7e-05	6.5e-05	5.75e-05	0.0001125	0.0001375	0.000165	0.0001825	0.0002625	0.000225	0.0003225	0.00042
	0.95	0	1.25e-06	1.25e-06	1.25e-06	1.25e-06	1.25e-06	1.25e-06	1.25e-06	1.25e-06	1.25e-06	1.25e-06	1.25e-06	1.25e-06	1.25e-06	1.25e-06	1.25e-06	1.25e-06	1.25e-06	1.25e-06	1.25e-06	2.5e-06	1.25e-06	1.25e-06	1.25e-06	1.25e-06	1.25e-06	2.5e-06	1.25e-06	2.5e-06	2.5e-06	5e-06	1.25e-05	1e-05	1.5e-05	1.5e-05	2e-05	3.25e-05	4e-05	4.25e-05	6e-05	8.75e-05	9.25e-05	0.000135	0.0001	0.00014	0.0001725	0.0002325	0.0002775
	0.96	0	1.25e-06	1.25e-06	1.25e-06	1.25e-06	1.25e-06	1.25e-06	1.25e-06	1.25e-06	1.25e-06	1.25e-06	1.25e-06	1.25e-06	1.25e-06	1.25e-06	1.25e-06	1.25e-06	1.25e-06	1.25e-06	1.25e-06	1.25e-06	1.25e-06	1.25e-06	1.25e-06	1.25e-06	1.25e-06	1.25e-06	1.25e-06	1.25e-06	1.25e-06	1.25e-06	2.5e-06	2.5e-06	5e-06	2.5e-06	5e-06	1e-05	1.5e-05	1.75e-05	4.5e-05	3e-05	4e-05	6e-05	0.0001	9e-05	0.00011	0.00014	0.0001375
	0.97	0	1.25e-06	1.25e-06	1.25e-06	1.25e-06	1.25e-06	1.25e-06	1.25e-06	1.25e-06	1.25e-06	1.25e-06	1.25e-06	1.25e-06	1.25e-06	1.25e-06	1.25e-06	1.25e-06	1.25e-06	1.25e-06	1.25e-06	1.25e-06	1.25e-06	1.25e-06	1.25e-06	1.25e-06	1.25e-06	1.25e-06	2.5e-06	1.25e-06	1.25e-06	1.25e-06	1.25e-06	2.5e-06	1.25e-06	2.5e-06	5e-06	7.5e-06	5e-06	5e-06	7.5e-06	5e-06	1.25e-05	2.75e-05	5.25e-05	4.25e-05	5.5e-05	6.25e-05	6.25e-05
	0.98	0	1.25e-06	1.25e-06	1.25e-06	1.25e-06	1.25e-06	1.25e-06	1.25e-06	1.25e-06	1.25e-06	1.25e-06	1.25e-06	1.25e-06	1.25e-06	1.25e-06	1.25e-06	1.25e-06	1.25e-06	1.25e-06	1.25e-06	1.25e-06	1.25e-06	1.25e-06	1.25e-06	1.25e-06	1.25e-06	1.25e-06	1.25e-06	1.25e-06	1.25e-06	2.5e-06	1.25e-06	1.25e-06	1.25e-06	1.25e-06	2.5e-06	2.5e-06	1.25e-06	2.5e-06	1.25e-06	1.25e-06	2.5e-06	1.25e-05	1.5e-05	2.25e-05	5e-06	2e-05	3.25e-05
	0.99	0	1.25e-06	1.25e-06	1.25e-06	1.25e-06	1.25e-06	1.25e-06	1.25e-06	1.25e-06	1.25e-06	1.25e-06	1.25e-06	1.25e-06	1.25e-06	1.25e-06	1.25e-06	1.25e-06	1.25e-06	1.25e-06	1.25e-06	1.25e-06	1.25e-06	1.25e-06	1.25e-06	1.25e-06	1.25e-06	1.25e-06	1.25e-06	1.25e-06	1.25e-06	1.25e-06	1.25e-06	1.25e-06	1.25e-06	1.25e-06	1.25e-06	2.5e-06	1.25e-06	1.25e-06	1.25e-06	2.5e-06	1.25e-06	1.25e-06	1.25e-06	2.5e-06	1.25e-06	7.5e-06	7.5e-06
	1	0	1.25e-06	1.25e-06	1.25e-06	1.25e-06	1.25e-06	1.25e-06	1.25e-06	1.25e-06	1.25e-06	1.25e-06	1.25e-06	1.25e-06	1.25e-06	1.25e-06	1.25e-06	1.25e-06	1.25e-06	1.25e-06	1.25e-06	1.25e-06	1.25e-06	1.25e-06	1.25e-06	1.25e-06	1.25e-06	1.25e-06	1.25e-06	1.25e-06	1.25e-06	1.25e-06	1.25e-06	1.25e-06	1.25e-06	1.25e-06	1.25e-06	1.25e-06	1.25e-06	1.25e-06	1.25e-06	1.25e-06	1.25e-06	1.25e-06	1.25e-06	1.25e-06	1.25e-06	1.25e-06	1.25e-06
[truncated: 553 more columns]
